# Supplementary material for: Impact of health literacy and medication adherence on achieving blood pressure goals among hypertensive patients at the University of Gondar Comprehensive Specialized Referral Hospital, Northwest Ethiopia
Source: PLoS One. 2026 Jan 20;21(1):e0341140. doi: 10.1371/journal.pone.0341140 (PMC12818684; doi:10.1371/journal.pone.0341140)
Supplement: S1 Dataset — (XLSX) [file pone.0341140.s001.xlsx]

## Sheet: sociodemographic
Table 1: Socio-demographic characteristics and clinical information of hypertension patients at UoGCSH, Ethiopia, 2024 (N = 393).
Age	Gender	Residency	Marital status	Educational status	Monthly income	Occupation	Duration of hypertension	Family history of hypertension	Number of antihypertensive medications	Complication	BP goal
>60	male	rural	married	unable_to_read_and_write	<3000	government_employ	>10_years	no	TWO	NO	UNCONTROL
>60	female	rural	single	unable_to_read_and_write	3000-7000	farmer	<3_years	no	THREE AND MORE	YES	CONTROL
40-60	male	urban	single	unable_to_read_and_write	>12000	government_employ	<3_years	no	TWO	YES	CONTROL
40-60	female	rural	single	unable_to_read_and_write	7000-12000	merchant	<3_years	no	TWO	YES	UNCONTROL
40-60	female	urban	single	unable_to_read_and_write	<3000	farmer	3-5_years	no	TWO	YES	CONTROL
40-60	female	urban	divor/widow	able_to_read_and_write	7000-12000	farmer	>10_years	no	TWO	NO	CONTROL
>60	female	rural	single	elementary_school	<3000	farmer	5-10_years	no	TWO	NO	UNCONTROL
<40	male	urban	married	higher_institution	<3000	government_employ	>10_years	yes	TWO	YES	CONTROL
40-60	female	urban	divor/widow	unable_to_read_and_write	3000-7000	farmer	5-10_years	yes	THREE AND MORE	YES	UNCONTROL
40-60	female	urban	single	able_to_read_and_write	>12000	farmer	>10_years	no	ONE	NO	UNCONTROL
>60	male	rural	divor/widow	high_school	3000-7000	farmer	<3_years	no	TWO	YES	UNCONTROL
<40	male	rural	married	unable_to_read_and_write	<3000	government_employ	3-5_years	no	TWO	NO	UNCONTROL
40-60	male	rural	married	unable_to_read_and_write	7000-12000	retire	>10_years	no	TWO	YES	UNCONTROL
40-60	female	rural	divor/widow	elementary_school	>12000	housewife	<3_years	no	TWO	YES	UNCONTROL
<40	male	urban	divor/widow	high_school	7000-12000	other	>10_years	yes	TWO	NO	CONTROL
40-60	male	urban	divor/widow	high_school	<3000	other	3-5_years	yes	ONE	NO	CONTROL
>60	female	rural	married	unable_to_read_and_write	<3000	farmer	>10_years	yes	TWO	NO	UNCONTROL
<40	male	urban	married	unable_to_read_and_write	7000-12000	government_employ	3-5_years	no	TWO	NO	CONTROL
40-60	female	rural	single	unable_to_read_and_write	<3000	farmer	3-5_years	yes	THREE AND MORE	NO	UNCONTROL
40-60	female	urban	married	higher_institution	7000-12000	farmer	3-5_years	no	TWO	NO	UNCONTROL
40-60	female	urban	single	higher_institution	<3000	farmer	3-5_years	yes	TWO	NO	UNCONTROL
40-60	female	rural	single	higher_institution	3000-7000	merchant	5-10_years	yes	TWO	YES	UNCONTROL
<40	male	urban	single	unable_to_read_and_write	<3000	merchant	>10_years	yes	TWO	YES	UNCONTROL
>60	male	urban	single	unable_to_read_and_write	3000-7000	government_employ	3-5_years	yes	TWO	YES	CONTROL
40-60	female	rural	single	able_to_read_and_write	<3000	other	3-5_years	yes	THREE AND MORE	YES	UNCONTROL
40-60	female	urban	married	high_school	7000-12000	government_employ	<3_years	yes	ONE	YES	CONTROL
<40	female	urban	single	high_school	<3000	other	3-5_years	yes	THREE AND MORE	YES	UNCONTROL
>60	male	rural	divor/widow	unable_to_read_and_write	7000-12000	housewife	3-5_years	yes	TWO	YES	UNCONTROL
>60	male	urban	married	unable_to_read_and_write	>12000	government_employ	5-10_years	yes	TWO	YES	CONTROL
40-60	female	rural	married	high_school	<3000	government_employ	3-5_years	yes	TWO	YES	UNCONTROL
40-60	female	rural	married	elementary_school	3000-7000	farmer	5-10_years	yes	TWO	NO	UNCONTROL
40-60	male	urban	divor/widow	high_school	3000-7000	government_employ	>10_years	no	THREE AND MORE	NO	CONTROL
40-60	male	rural	married	unable_to_read_and_write	<3000	housewife	<3_years	yes	TWO	NO	UNCONTROL
40-60	male	rural	divor/widow	higher_institution	>12000	government_employ	3-5_years	no	ONE	NO	UNCONTROL
<40	male	rural	divor/widow	able_to_read_and_write	3000-7000	retire	5-10_years	no	TWO	NO	UNCONTROL
40-60	male	rural	single	unable_to_read_and_write	7000-12000	retire	3-5_years	no	THREE AND MORE	NO	UNCONTROL
40-60	female	rural	married	high_school	3000-7000	housewife	5-10_years	yes	ONE	NO	UNCONTROL
>60	female	rural	single	unable_to_read_and_write	3000-7000	farmer	5-10_years	no	THREE AND MORE	YES	UNCONTROL
40-60	female	rural	divor/widow	higher_institution	3000-7000	housewife	3-5_years	no	TWO	YES	UNCONTROL
<40	female	rural	married	higher_institution	3000-7000	government_employ	3-5_years	no	TWO	YES	CONTROL
40-60	male	rural	married	high_school	<3000	other	>10_years	no	ONE	YES	UNCONTROL
<40	male	rural	divor/widow	high_school	7000-12000	government_employ	5-10_years	no	TWO	YES	CONTROL
40-60	female	rural	married	unable_to_read_and_write	3000-7000	retire	3-5_years	no	THREE AND MORE	YES	UNCONTROL
40-60	female	rural	single	unable_to_read_and_write	<3000	farmer	5-10_years	yes	ONE	YES	UNCONTROL
<40	female	rural	married	elementary_school	>12000	government_employ	>10_years	yes	THREE AND MORE	YES	UNCONTROL
>60	female	urban	divor/widow	unable_to_read_and_write	3000-7000	retire	>10_years	no	THREE AND MORE	YES	UNCONTROL
<40	male	rural	married	higher_institution	<3000	government_employ	3-5_years	yes	TWO	YES	CONTROL
40-60	male	rural	divor/widow	higher_institution	<3000	merchant	>10_years	no	THREE AND MORE	YES	UNCONTROL
40-60	male	rural	single	elementary_school	7000-12000	retire	3-5_years	no	TWO	YES	UNCONTROL
40-60	female	rural	single	elementary_school	>12000	government_employ	>10_years	yes	THREE AND MORE	YES	UNCONTROL
40-60	male	urban	single	high_school	<3000	government_employ	>10_years	yes	ONE	YES	UNCONTROL
>60	male	urban	married	able_to_read_and_write	<3000	housewife	3-5_years	no	THREE AND MORE	YES	CONTROL
<40	male	urban	divor/widow	elementary_school	7000-12000	retire	<3_years	yes	THREE AND MORE	YES	UNCONTROL
>60	male	urban	divor/widow	high_school	3000-7000	retire	>10_years	yes	THREE AND MORE	NO	CONTROL
>60	male	rural	married	able_to_read_and_write	3000-7000	housewife	<3_years	no	ONE	NO	UNCONTROL
>60	male	rural	divor/widow	high_school	3000-7000	government_employ	>10_years	no	ONE	YES	CONTROL
<40	female	rural	married	unable_to_read_and_write	<3000	housewife	<3_years	no	TWO	YES	UNCONTROL
<40	male	urban	married	high_school	3000-7000	government_employ	3-5_years	no	THREE AND MORE	YES	UNCONTROL
40-60	female	urban	married	unable_to_read_and_write	>12000	farmer	5-10_years	no	THREE AND MORE	YES	UNCONTROL
<40	female	urban	married	higher_institution	7000-12000	government_employ	5-10_years	no	TWO	YES	CONTROL
40-60	female	rural	married	higher_institution	<3000	government_employ	3-5_years	no	TWO	NO	CONTROL
40-60	male	urban	married	able_to_read_and_write	<3000	farmer	5-10_years	no	THREE AND MORE	YES	UNCONTROL
40-60	female	urban	divor/widow	higher_institution	3000-7000	farmer	5-10_years	yes	THREE AND MORE	YES	CONTROL
40-60	female	rural	single	elementary_school	3000-7000	farmer	3-5_years	no	THREE AND MORE	YES	UNCONTROL
>60	female	urban	divor/widow	elementary_school	3000-7000	other	>10_years	no	TWO	YES	CONTROL
<40	male	rural	married	elementary_school	<3000	merchant	3-5_years	no	TWO	YES	UNCONTROL
40-60	male	urban	divor/widow	elementary_school	3000-7000	other	5-10_years	yes	TWO	YES	CONTROL
<40	male	urban	divor/widow	able_to_read_and_write	<3000	retire	5-10_years	no	TWO	NO	UNCONTROL
>60	male	urban	divor/widow	higher_institution	7000-12000	merchant	3-5_years	yes	THREE AND MORE	YES	UNCONTROL
>60	female	urban	divor/widow	higher_institution	<3000	farmer	<3_years	yes	TWO	NO	UNCONTROL
40-60	female	urban	divor/widow	high_school	<3000	other	<3_years	yes	THREE AND MORE	YES	UNCONTROL
40-60	male	urban	single	elementary_school	<3000	government_employ	3-5_years	no	THREE AND MORE	YES	CONTROL
40-60	male	urban	divor/widow	higher_institution	>12000	other	>10_years	yes	THREE AND MORE	YES	UNCONTROL
40-60	male	urban	married	elementary_school	7000-12000	farmer	3-5_years	no	TWO	YES	CONTROL
40-60	male	urban	divor/widow	able_to_read_and_write	3000-7000	government_employ	5-10_years	no	THREE AND MORE	YES	UNCONTROL
40-60	female	urban	divor/widow	able_to_read_and_write	3000-7000	housewife	3-5_years	no	THREE AND MORE	YES	UNCONTROL
>60	female	urban	married	high_school	7000-12000	farmer	3-5_years	no	TWO	YES	UNCONTROL
40-60	female	rural	married	able_to_read_and_write	<3000	government_employ	>10_years	no	THREE AND MORE	YES	CONTROL
>60	female	rural	married	unable_to_read_and_write	<3000	merchant	>10_years	yes	THREE AND MORE	YES	UNCONTROL
>60	female	urban	married	higher_institution	>12000	government_employ	3-5_years	yes	THREE AND MORE	YES	UNCONTROL
>60	female	urban	married	unable_to_read_and_write	<3000	government_employ	3-5_years	no	TWO	NO	CONTROL
>60	female	rural	married	unable_to_read_and_write	3000-7000	farmer	3-5_years	no	THREE AND MORE	YES	CONTROL
40-60	male	urban	single	elementary_school	>12000	government_employ	3-5_years	no	TWO	YES	CONTROL
40-60	female	rural	married	high_school	7000-12000	merchant	<3_years	no	TWO	YES	UNCONTROL
40-60	female	urban	single	higher_institution	<3000	farmer	3-5_years	no	TWO	YES	CONTROL
40-60	male	urban	single	able_to_read_and_write	7000-12000	farmer	>10_years	no	TWO	NO	UNCONTROL
>60	male	urban	divor/widow	elementary_school	<3000	farmer	5-10_years	no	TWO	NO	UNCONTROL
>60	female	urban	married	higher_institution	>12000	government_employ	3-5_years	yes	TWO	YES	CONTROL
40-60	female	rural	divor/widow	unable_to_read_and_write	3000-7000	farmer	5-10_years	yes	THREE AND MORE	YES	UNCONTROL
40-60	male	rural	married	able_to_read_and_write	>12000	farmer	>10_years	no	ONE	NO	CONTROL
>60	male	rural	married	high_school	3000-7000	farmer	<3_years	no	TWO	YES	UNCONTROL
<40	female	rural	married	higher_institution	>12000	government_employ	3-5_years	no	TWO	NO	CONTROL
40-60	male	rural	married	unable_to_read_and_write	7000-12000	retire	>10_years	no	TWO	YES	CONTROL
40-60	male	rural	divor/widow	elementary_school	>12000	housewife	3-5_years	no	TWO	YES	CONTROL
<40	female	urban	divor/widow	high_school	7000-12000	government_employ	<3_years	yes	TWO	NO	UNCONTROL
40-60	male	urban	divor/widow	high_school	7000-12000	other	5-10_years	yes	ONE	NO	UNCONTROL
<40	male	rural	married	unable_to_read_and_write	<3000	farmer	>10_years	yes	TWO	NO	CONTROL
>60	male	urban	married	higher_institution	7000-12000	government_employ	3-5_years	no	TWO	NO	CONTROL
40-60	female	rural	single	unable_to_read_and_write	<3000	farmer	3-5_years	yes	THREE AND MORE	NO	UNCONTROL
40-60	female	urban	married	able_to_read_and_write	7000-12000	farmer	3-5_years	no	TWO	NO	UNCONTROL
40-60	female	urban	single	able_to_read_and_write	<3000	farmer	3-5_years	yes	TWO	NO	UNCONTROL
40-60	female	urban	divor/widow	high_school	3000-7000	merchant	5-10_years	yes	TWO	YES	UNCONTROL
<40	male	rural	single	high_school	<3000	merchant	>10_years	yes	TWO	YES	UNCONTROL
<40	male	urban	single	higher_institution	3000-7000	government_employ	5-10_years	yes	TWO	YES	CONTROL
40-60	female	rural	single	able_to_read_and_write	<3000	other	3-5_years	yes	THREE AND MORE	YES	UNCONTROL
40-60	female	urban	married	high_school	7000-12000	government_employ	<3_years	yes	ONE	YES	CONTROL
<40	female	urban	single	high_school	<3000	other	3-5_years	yes	THREE AND MORE	YES	UNCONTROL
40-60	female	urban	married	unable_to_read_and_write	7000-12000	housewife	3-5_years	yes	TWO	YES	UNCONTROL
>60	female	urban	married	higher_institution	>12000	government_employ	5-10_years	yes	TWO	YES	CONTROL
40-60	male	rural	married	high_school	<3000	government_employ	3-5_years	yes	TWO	YES	UNCONTROL
40-60	male	rural	married	elementary_school	3000-7000	farmer	5-10_years	yes	TWO	NO	CONTROL
40-60	male	urban	divor/widow	higher_institution	3000-7000	government_employ	3-5_years	no	THREE AND MORE	NO	CONTROL
40-60	male	rural	married	unable_to_read_and_write	<3000	housewife	<3_years	yes	TWO	NO	UNCONTROL
40-60	male	urban	divor/widow	higher_institution	>12000	government_employ	3-5_years	no	ONE	NO	CONTROL
>60	female	rural	divor/widow	able_to_read_and_write	3000-7000	retire	5-10_years	no	TWO	NO	UNCONTROL
40-60	female	urban	married	higher_institution	7000-12000	retire	3-5_years	no	THREE AND MORE	NO	UNCONTROL
40-60	female	rural	divor/widow	high_school	3000-7000	housewife	5-10_years	yes	ONE	NO	UNCONTROL
>60	female	urban	divor/widow	unable_to_read_and_write	3000-7000	farmer	5-10_years	no	THREE AND MORE	YES	UNCONTROL
40-60	female	rural	divor/widow	elementary_school	3000-7000	housewife	3-5_years	no	TWO	YES	UNCONTROL
<40	female	urban	married	higher_institution	3000-7000	government_employ	>10_years	no	TWO	YES	UNCONTROL
40-60	male	rural	married	unable_to_read_and_write	<3000	other	>10_years	no	ONE	YES	UNCONTROL
>60	male	rural	divor/widow	high_school	7000-12000	government_employ	5-10_years	no	TWO	YES	UNCONTROL
<40	male	rural	divor/widow	unable_to_read_and_write	3000-7000	retire	3-5_years	no	THREE AND MORE	YES	UNCONTROL
40-60	male	rural	single	unable_to_read_and_write	3000-7000	farmer	5-10_years	yes	ONE	YES	UNCONTROL
<40	female	rural	married	elementary_school	>12000	government_employ	>10_years	yes	THREE AND MORE	YES	CONTROL
>60	female	urban	divor/widow	unable_to_read_and_write	3000-7000	retire	<3_years	no	THREE AND MORE	YES	UNCONTROL
<40	female	rural	married	higher_institution	>12000	government_employ	3-5_years	yes	TWO	YES	CONTROL
40-60	male	rural	divor/widow	high_school	<3000	merchant	>10_years	no	THREE AND MORE	YES	CONTROL
40-60	male	rural	single	unable_to_read_and_write	<3000	retire	3-5_years	no	TWO	YES	CONTROL
40-60	male	urban	single	elementary_school	<3000	government_employ	>10_years	yes	THREE AND MORE	YES	CONTROL
<40	male	rural	single	high_school	<3000	government_employ	>10_years	yes	ONE	YES	CONTROL
>60	male	urban	married	able_to_read_and_write	7000-12000	housewife	5-10_years	no	THREE AND MORE	YES	CONTROL
>60	male	urban	divor/widow	elementary_school	3000-7000	retire	<3_years	yes	THREE AND MORE	YES	UNCONTROL
>60	male	urban	divor/widow	high_school	3000-7000	farmer	>10_years	yes	THREE AND MORE	NO	CONTROL
>60	male	rural	married	able_to_read_and_write	3000-7000	housewife	<3_years	no	ONE	NO	UNCONTROL
>60	male	rural	divor/widow	high_school	3000-7000	government_employ	<3_years	no	ONE	YES	CONTROL
40-60	female	rural	married	unable_to_read_and_write	<3000	housewife	<3_years	no	TWO	YES	UNCONTROL
<40	female	urban	married	higher_institution	3000-7000	government_employ	3-5_years	no	THREE AND MORE	YES	CONTROL
40-60	female	urban	married	unable_to_read_and_write	>12000	farmer	5-10_years	no	THREE AND MORE	YES	UNCONTROL
40-60	female	urban	married	high_school	7000-12000	government_employ	5-10_years	no	TWO	YES	CONTROL
40-60	female	rural	married	higher_institution	<3000	government_employ	3-5_years	no	TWO	NO	CONTROL
40-60	male	urban	married	able_to_read_and_write	<3000	farmer	5-10_years	no	THREE AND MORE	YES	UNCONTROL
40-60	female	urban	divor/widow	higher_institution	3000-7000	farmer	5-10_years	yes	THREE AND MORE	YES	CONTROL
40-60	female	rural	single	elementary_school	3000-7000	farmer	3-5_years	no	THREE AND MORE	YES	UNCONTROL
<40	female	urban	divor/widow	unable_to_read_and_write	3000-7000	other	>10_years	no	TWO	YES	CONTROL
>60	male	rural	married	elementary_school	<3000	merchant	3-5_years	no	TWO	YES	UNCONTROL
40-60	male	urban	divor/widow	elementary_school	<3000	other	5-10_years	yes	TWO	YES	CONTROL
<40	male	urban	divor/widow	able_to_read_and_write	<3000	retire	5-10_years	no	TWO	NO	UNCONTROL
>60	male	rural	divor/widow	elementary_school	7000-12000	merchant	3-5_years	yes	THREE AND MORE	YES	UNCONTROL
>60	male	urban	divor/widow	elementary_school	3000-7000	farmer	<3_years	yes	TWO	NO	UNCONTROL
>60	male	rural	divor/widow	higher_institution	3000-7000	other	<3_years	yes	THREE AND MORE	YES	UNCONTROL
40-60	male	urban	married	elementary_school	7000-12000	government_employ	3-5_years	no	THREE AND MORE	YES	UNCONTROL
40-60	male	urban	divor/widow	higher_institution	<3000	farmer	>10_years	yes	THREE AND MORE	YES	CONTROL
40-60	male	urban	married	elementary_school	7000-12000	farmer	5-10_years	no	TWO	YES	UNCONTROL
40-60	male	urban	divor/widow	able_to_read_and_write	>12000	government_employ	5-10_years	no	THREE AND MORE	YES	UNCONTROL
>60	female	rural	divor/widow	able_to_read_and_write	>12000	housewife	3-5_years	no	THREE AND MORE	YES	UNCONTROL
>60	female	urban	single	high_school	7000-12000	farmer	3-5_years	no	TWO	YES	UNCONTROL
40-60	male	urban	married	able_to_read_and_write	<3000	farmer	<3_years	no	THREE AND MORE	YES	CONTROL
>60	male	urban	married	unable_to_read_and_write	3000-7000	farmer	<3_years	yes	THREE AND MORE	YES	CONTROL
>60	female	urban	married	higher_institution	<3000	government_employ	3-5_years	yes	THREE AND MORE	YES	UNCONTROL
>60	female	urban	married	unable_to_read_and_write	<3000	government_employ	>10_years	no	TWO	NO	CONTROL
>60	female	rural	married	unable_to_read_and_write	3000-7000	farmer	3-5_years	no	THREE AND MORE	YES	UNCONTROL
40-60	male	urban	single	higher_institution	>12000	government_employ	3-5_years	no	TWO	YES	CONTROL
40-60	female	rural	married	higher_institution	7000-12000	merchant	<3_years	no	TWO	YES	UNCONTROL
40-60	female	rural	divor/widow	higher_institution	<3000	government_employ	3-5_years	no	TWO	YES	UNCONTROL
40-60	male	rural	divor/widow	able_to_read_and_write	7000-12000	retire	>10_years	no	TWO	NO	UNCONTROL
>60	male	rural	married	elementary_school	<3000	other	5-10_years	no	TWO	NO	UNCONTROL
>60	female	urban	married	higher_institution	<3000	government_employ	5-10_years	yes	TWO	YES	CONTROL
40-60	female	rural	divor/widow	unable_to_read_and_write	3000-7000	other	5-10_years	yes	THREE AND MORE	YES	UNCONTROL
40-60	male	rural	divor/widow	able_to_read_and_write	>12000	retire	>10_years	no	ONE	NO	UNCONTROL
>60	male	rural	divor/widow	high_school	3000-7000	other	<3_years	no	TWO	YES	UNCONTROL
<40	female	urban	married	unable_to_read_and_write	>12000	government_employ	3-5_years	no	TWO	NO	CONTROL
40-60	female	urban	married	unable_to_read_and_write	7000-12000	farmer	<3_years	no	TWO	YES	CONTROL
40-60	female	rural	divor/widow	elementary_school	>12000	housewife	<3_years	no	TWO	YES	UNCONTROL
<40	female	urban	divor/widow	high_school	7000-12000	government_employ	<3_years	yes	TWO	NO	CONTROL
40-60	female	urban	divor/widow	high_school	7000-12000	farmer	5-10_years	yes	ONE	NO	CONTROL
<40	male	rural	married	unable_to_read_and_write	<3000	farmer	>10_years	yes	TWO	NO	UNCONTROL
>60	male	urban	married	higher_institution	7000-12000	government_employ	>10_years	no	TWO	NO	CONTROL
40-60	female	rural	single	higher_institution	<3000	farmer	3-5_years	yes	THREE AND MORE	NO	UNCONTROL
40-60	female	rural	married	able_to_read_and_write	7000-12000	retire	<3_years	no	TWO	NO	UNCONTROL
40-60	female	rural	single	able_to_read_and_write	<3000	other	<3_years	yes	TWO	NO	UNCONTROL
40-60	female	rural	married	unable_to_read_and_write	3000-7000	merchant	5-10_years	yes	TWO	YES	UNCONTROL
<40	male	rural	married	unable_to_read_and_write	<3000	merchant	>10_years	yes	TWO	YES	UNCONTROL
<40	male	urban	single	higher_institution	3000-7000	government_employ	>10_years	yes	TWO	YES	CONTROL
40-60	female	rural	single	able_to_read_and_write	<3000	other	3-5_years	yes	THREE AND MORE	YES	UNCONTROL
40-60	female	urban	married	high_school	7000-12000	government_employ	<3_years	yes	ONE	YES	CONTROL
<40	female	urban	single	high_school	<3000	other	3-5_years	yes	THREE AND MORE	YES	UNCONTROL
>60	male	rural	married	unable_to_read_and_write	7000-12000	housewife	3-5_years	yes	TWO	YES	UNCONTROL
>60	female	urban	married	higher_institution	<3000	government_employ	5-10_years	yes	TWO	YES	CONTROL
40-60	male	rural	married	high_school	<3000	government_employ	3-5_years	yes	TWO	YES	UNCONTROL
40-60	male	rural	married	elementary_school	3000-7000	farmer	5-10_years	yes	TWO	NO	UNCONTROL
40-60	male	urban	divor/widow	higher_institution	3000-7000	government_employ	<3_years	no	THREE AND MORE	NO	CONTROL
40-60	male	rural	married	unable_to_read_and_write	<3000	housewife	<3_years	yes	TWO	NO	UNCONTROL
40-60	male	urban	divor/widow	higher_institution	<3000	government_employ	3-5_years	no	ONE	NO	CONTROL
<40	male	rural	divor/widow	able_to_read_and_write	3000-7000	retire	5-10_years	no	TWO	NO	UNCONTROL
40-60	male	rural	divor/widow	higher_institution	7000-12000	retire	3-5_years	no	THREE AND MORE	NO	UNCONTROL
40-60	female	rural	divor/widow	high_school	3000-7000	other	5-10_years	yes	ONE	NO	UNCONTROL
>60	female	rural	divor/widow	unable_to_read_and_write	3000-7000	farmer	5-10_years	no	THREE AND MORE	YES	UNCONTROL
40-60	female	rural	married	elementary_school	3000-7000	housewife	3-5_years	no	TWO	YES	UNCONTROL
>60	female	urban	married	higher_institution	3000-7000	government_employ	>10_years	no	TWO	YES	CONTROL
40-60	male	rural	married	unable_to_read_and_write	<3000	other	>10_years	no	ONE	YES	UNCONTROL
>60	male	rural	divor/widow	high_school	7000-12000	government_employ	5-10_years	no	TWO	YES	CONTROL
>60	male	rural	married	unable_to_read_and_write	3000-7000	retire	3-5_years	no	THREE AND MORE	YES	UNCONTROL
40-60	male	rural	married	unable_to_read_and_write	<3000	farmer	5-10_years	yes	ONE	YES	UNCONTROL
<40	female	rural	married	elementary_school	>12000	government_employ	<3_years	yes	THREE AND MORE	YES	CONTROL
>60	female	urban	divor/widow	unable_to_read_and_write	3000-7000	retire	<3_years	no	THREE AND MORE	YES	UNCONTROL
<40	female	urban	married	unable_to_read_and_write	>12000	government_employ	3-5_years	yes	TWO	YES	CONTROL
40-60	male	rural	divor/widow	high_school	<3000	merchant	<3_years	no	THREE AND MORE	YES	CONTROL
40-60	male	rural	single	elementary_school	7000-12000	retire	3-5_years	no	TWO	YES	CONTROL
40-60	female	rural	single	elementary_school	<3000	government_employ	>10_years	yes	THREE AND MORE	YES	CONTROL
<40	male	urban	single	high_school	<3000	government_employ	>10_years	yes	ONE	YES	CONTROL
>60	male	urban	married	able_to_read_and_write	7000-12000	housewife	5-10_years	no	THREE AND MORE	YES	CONTROL
>60	male	urban	divor/widow	elementary_school	7000-12000	retire	<3_years	yes	THREE AND MORE	YES	UNCONTROL
>60	male	urban	divor/widow	high_school	3000-7000	retire	<3_years	yes	THREE AND MORE	NO	CONTROL
>60	male	rural	married	able_to_read_and_write	3000-7000	housewife	<3_years	no	ONE	NO	UNCONTROL
>60	male	rural	divor/widow	high_school	3000-7000	government_employ	>10_years	no	ONE	YES	CONTROL
<40	female	rural	married	unable_to_read_and_write	<3000	housewife	<3_years	no	TWO	YES	UNCONTROL
<40	female	urban	married	higher_institution	<3000	government_employ	3-5_years	no	THREE AND MORE	YES	CONTROL
40-60	female	urban	married	unable_to_read_and_write	>12000	farmer	5-10_years	no	THREE AND MORE	YES	UNCONTROL
<40	female	urban	married	higher_institution	7000-12000	government_employ	5-10_years	no	TWO	YES	CONTROL
40-60	female	rural	married	higher_institution	<3000	government_employ	3-5_years	no	TWO	NO	CONTROL
40-60	male	urban	married	able_to_read_and_write	<3000	retire	5-10_years	no	THREE AND MORE	YES	UNCONTROL
40-60	female	urban	divor/widow	higher_institution	3000-7000	farmer	5-10_years	yes	THREE AND MORE	YES	CONTROL
40-60	female	rural	single	elementary_school	3000-7000	farmer	3-5_years	no	THREE AND MORE	YES	UNCONTROL
>60	female	urban	divor/widow	high_school	3000-7000	other	>10_years	no	TWO	YES	CONTROL
<40	male	rural	married	elementary_school	<3000	merchant	3-5_years	no	TWO	YES	UNCONTROL
40-60	male	urban	divor/widow	elementary_school	3000-7000	other	5-10_years	yes	TWO	YES	CONTROL
<40	male	urban	divor/widow	able_to_read_and_write	<3000	retire	5-10_years	no	TWO	NO	UNCONTROL
>60	male	rural	divor/widow	elementary_school	7000-12000	merchant	3-5_years	yes	THREE AND MORE	YES	UNCONTROL
>60	male	urban	divor/widow	elementary_school	<3000	other	<3_years	yes	TWO	NO	UNCONTROL
>60	male	rural	divor/widow	high_school	<3000	other	<3_years	yes	THREE AND MORE	YES	UNCONTROL
40-60	male	urban	married	elementary_school	<3000	government_employ	3-5_years	no	THREE AND MORE	YES	UNCONTROL
40-60	male	urban	divor/widow	higher_institution	<3000	other	>10_years	yes	THREE AND MORE	YES	CONTROL
40-60	male	urban	married	elementary_school	7000-12000	government_employ	5-10_years	no	TWO	YES	UNCONTROL
40-60	male	urban	divor/widow	able_to_read_and_write	3000-7000	government_employ	5-10_years	no	THREE AND MORE	YES	UNCONTROL
<40	female	rural	divor/widow	able_to_read_and_write	3000-7000	housewife	<3_years	no	THREE AND MORE	YES	UNCONTROL
>60	female	urban	married	high_school	7000-12000	farmer	<3_years	no	TWO	YES	UNCONTROL
40-60	female	urban	married	able_to_read_and_write	<3000	government_employ	>10_years	no	THREE AND MORE	YES	CONTROL
>60	female	urban	married	unable_to_read_and_write	3000-7000	merchant	>10_years	yes	THREE AND MORE	YES	CONTROL
>60	female	urban	married	higher_institution	>12000	government_employ	3-5_years	yes	THREE AND MORE	YES	UNCONTROL
>60	female	urban	married	unable_to_read_and_write	<3000	government_employ	<3_years	no	TWO	NO	CONTROL
>60	female	rural	married	unable_to_read_and_write	3000-7000	farmer	3-5_years	no	THREE AND MORE	YES	UNCONTROL
40-60	male	urban	single	higher_institution	>12000	government_employ	3-5_years	no	TWO	YES	CONTROL
40-60	female	rural	married	unable_to_read_and_write	7000-12000	merchant	<3_years	no	TWO	YES	UNCONTROL
40-60	female	rural	single	unable_to_read_and_write	<3000	other	3-5_years	no	TWO	YES	UNCONTROL
40-60	male	rural	married	able_to_read_and_write	7000-12000	other	>10_years	no	TWO	NO	UNCONTROL
>60	male	rural	single	elementary_school	<3000	housewife	5-10_years	no	TWO	NO	UNCONTROL
>60	female	urban	divor/widow	higher_institution	>12000	government_employ	5-10_years	yes	TWO	YES	CONTROL
40-60	female	rural	divor/widow	unable_to_read_and_write	3000-7000	farmer	5-10_years	yes	THREE AND MORE	YES	UNCONTROL
40-60	male	rural	married	able_to_read_and_write	>12000	farmer	>10_years	no	ONE	NO	UNCONTROL
>60	male	rural	married	high_school	3000-7000	farmer	<3_years	no	TWO	YES	UNCONTROL
>60	male	urban	married	higher_institution	<3000	government_employ	3-5_years	no	TWO	NO	CONTROL
40-60	male	urban	married	unable_to_read_and_write	7000-12000	retire	<3_years	no	TWO	YES	CONTROL
40-60	female	rural	divor/widow	elementary_school	>12000	housewife	<3_years	no	TWO	YES	UNCONTROL
<40	female	urban	divor/widow	high_school	7000-12000	government_employ	<3_years	yes	TWO	NO	CONTROL
40-60	female	urban	divor/widow	high_school	7000-12000	farmer	5-10_years	yes	ONE	NO	CONTROL
>60	male	rural	married	unable_to_read_and_write	<3000	farmer	>10_years	yes	TWO	NO	UNCONTROL
<40	male	urban	married	higher_institution	7000-12000	government_employ	3-5_years	no	TWO	NO	CONTROL
40-60	female	rural	single	higher_institution	<3000	government_employ	3-5_years	yes	THREE AND MORE	NO	UNCONTROL
40-60	female	rural	married	able_to_read_and_write	7000-12000	government_employ	<3_years	no	TWO	NO	UNCONTROL
40-60	female	rural	single	able_to_read_and_write	<3000	government_employ	<3_years	yes	TWO	NO	UNCONTROL
40-60	female	rural	divor/widow	higher_institution	3000-7000	merchant	5-10_years	yes	TWO	YES	UNCONTROL
<40	male	rural	married	unable_to_read_and_write	<3000	merchant	>10_years	yes	TWO	YES	UNCONTROL
>60	male	urban	single	higher_institution	3000-7000	government_employ	>10_years	yes	TWO	YES	CONTROL
40-60	female	rural	single	able_to_read_and_write	<3000	other	3-5_years	yes	THREE AND MORE	YES	UNCONTROL
40-60	female	urban	married	high_school	7000-12000	government_employ	<3_years	yes	ONE	YES	CONTROL
<40	female	urban	single	high_school	<3000	other	3-5_years	yes	THREE AND MORE	YES	UNCONTROL
>60	male	rural	married	unable_to_read_and_write	7000-12000	housewife	3-5_years	yes	TWO	YES	UNCONTROL
>60	female	urban	married	higher_institution	>12000	government_employ	5-10_years	yes	TWO	YES	CONTROL
40-60	male	rural	single	high_school	<3000	government_employ	3-5_years	yes	TWO	YES	UNCONTROL
40-60	male	rural	single	elementary_school	3000-7000	government_employ	5-10_years	yes	TWO	NO	UNCONTROL
40-60	male	urban	divor/widow	higher_institution	3000-7000	government_employ	<3_years	no	THREE AND MORE	NO	CONTROL
40-60	male	rural	married	unable_to_read_and_write	<3000	housewife	<3_years	yes	TWO	NO	UNCONTROL
40-60	male	urban	divor/widow	higher_institution	>12000	government_employ	3-5_years	no	ONE	NO	CONTROL
>60	male	rural	divor/widow	able_to_read_and_write	3000-7000	retire	<3_years	no	TWO	NO	UNCONTROL
40-60	male	rural	married	higher_institution	7000-12000	retire	<3_years	no	THREE AND MORE	NO	UNCONTROL
40-60	female	rural	divor/widow	higher_institution	3000-7000	housewife	<3_years	yes	ONE	NO	UNCONTROL
>60	female	rural	divor/widow	unable_to_read_and_write	3000-7000	government_employ	<3_years	no	THREE AND MORE	YES	UNCONTROL
40-60	female	rural	single	elementary_school	3000-7000	housewife	3-5_years	no	TWO	YES	UNCONTROL
<40	female	urban	married	higher_institution	3000-7000	government_employ	>10_years	no	TWO	YES	CONTROL
40-60	male	rural	married	unable_to_read_and_write	<3000	other	>10_years	no	ONE	YES	UNCONTROL
>60	male	rural	divor/widow	high_school	7000-12000	government_employ	5-10_years	no	TWO	YES	CONTROL
>60	male	rural	married	unable_to_read_and_write	3000-7000	retire	<3_years	no	THREE AND MORE	YES	UNCONTROL
40-60	male	rural	married	unable_to_read_and_write	<3000	government_employ	<3_years	yes	ONE	YES	UNCONTROL
<40	female	rural	married	elementary_school	>12000	government_employ	<3_years	yes	THREE AND MORE	YES	CONTROL
>60	female	urban	divor/widow	unable_to_read_and_write	3000-7000	retire	<3_years	no	THREE AND MORE	YES	UNCONTROL
<40	female	urban	married	unable_to_read_and_write	>12000	government_employ	>10_years	yes	TWO	YES	CONTROL
40-60	female	rural	divor/widow	unable_to_read_and_write	<3000	merchant	<3_years	no	THREE AND MORE	YES	CONTROL
40-60	male	rural	single	elementary_school	7000-12000	retire	>10_years	no	TWO	YES	CONTROL
40-60	male	rural	single	elementary_school	<3000	government_employ	<3_years	yes	THREE AND MORE	YES	CONTROL
<40	male	urban	single	able_to_read_and_write	<3000	government_employ	<3_years	yes	ONE	YES	CONTROL
>60	male	urban	married	able_to_read_and_write	7000-12000	housewife	5-10_years	no	THREE AND MORE	YES	CONTROL
<40	male	urban	divor/widow	elementary_school	7000-12000	retire	<3_years	yes	THREE AND MORE	YES	UNCONTROL
>60	male	urban	divor/widow	high_school	3000-7000	retire	>10_years	yes	THREE AND MORE	NO	CONTROL
>60	male	rural	single	able_to_read_and_write	3000-7000	housewife	<3_years	no	ONE	NO	UNCONTROL
>60	male	rural	divor/widow	high_school	3000-7000	government_employ	>10_years	no	ONE	YES	CONTROL
<40	female	rural	single	unable_to_read_and_write	<3000	housewife	<3_years	no	TWO	YES	UNCONTROL
>60	female	urban	married	higher_institution	3000-7000	government_employ	>10_years	no	THREE AND MORE	YES	CONTROL
40-60	female	urban	single	unable_to_read_and_write	>12000	farmer	5-10_years	no	THREE AND MORE	YES	UNCONTROL
<40	female	urban	married	elementary_school	7000-12000	farmer	>10_years	no	TWO	YES	CONTROL
40-60	female	rural	married	elementary_school	<3000	farmer	>10_years	no	TWO	NO	CONTROL
40-60	male	urban	single	able_to_read_and_write	<3000	farmer	<3_years	no	THREE AND MORE	YES	UNCONTROL
40-60	female	urban	divor/widow	higher_institution	<3000	farmer	5-10_years	yes	THREE AND MORE	YES	CONTROL
40-60	female	rural	single	elementary_school	3000-7000	farmer	>10_years	no	THREE AND MORE	YES	UNCONTROL
<40	female	urban	divor/widow	high_school	3000-7000	other	<3_years	no	TWO	YES	CONTROL
>60	male	rural	married	elementary_school	<3000	merchant	>10_years	no	TWO	YES	UNCONTROL
40-60	male	urban	divor/widow	elementary_school	3000-7000	other	5-10_years	yes	TWO	YES	CONTROL
<40	male	urban	divor/widow	able_to_read_and_write	<3000	retire	5-10_years	no	TWO	NO	UNCONTROL
>60	male	rural	divor/widow	elementary_school	7000-12000	merchant	3-5_years	yes	THREE AND MORE	YES	UNCONTROL
>60	male	urban	divor/widow	elementary_school	<3000	government_employ	<3_years	yes	TWO	NO	UNCONTROL
>60	male	rural	divor/widow	higher_institution	7000-12000	other	<3_years	yes	THREE AND MORE	YES	UNCONTROL
40-60	male	urban	single	elementary_school	7000-12000	government_employ	3-5_years	no	THREE AND MORE	YES	UNCONTROL
40-60	male	urban	divor/widow	higher_institution	<3000	other	<3_years	yes	THREE AND MORE	YES	CONTROL
40-60	male	urban	married	elementary_school	7000-12000	other	<3_years	no	TWO	YES	UNCONTROL
40-60	male	urban	divor/widow	able_to_read_and_write	3000-7000	government_employ	<3_years	no	THREE AND MORE	YES	UNCONTROL
<40	female	rural	divor/widow	able_to_read_and_write	3000-7000	housewife	<3_years	no	THREE AND MORE	YES	UNCONTROL
>60	female	urban	single	high_school	7000-12000	farmer	3-5_years	no	TWO	YES	UNCONTROL
40-60	female	urban	married	able_to_read_and_write	<3000	government_employ	>10_years	no	THREE AND MORE	YES	CONTROL
>60	female	urban	married	unable_to_read_and_write	3000-7000	merchant	>10_years	yes	THREE AND MORE	YES	CONTROL
>60	female	urban	divor/widow	elementary_school	>12000	government_employ	3-5_years	yes	THREE AND MORE	YES	UNCONTROL
>60	female	urban	married	unable_to_read_and_write	<3000	government_employ	<3_years	no	TWO	NO	CONTROL
>60	female	rural	married	unable_to_read_and_write	3000-7000	farmer	3-5_years	no	THREE AND MORE	YES	UNCONTROL
40-60	male	urban	single	higher_institution	>12000	government_employ	3-5_years	no	TWO	YES	CONTROL
40-60	female	rural	married	higher_institution	7000-12000	merchant	<3_years	no	TWO	YES	UNCONTROL
40-60	female	rural	divor/widow	higher_institution	<3000	government_employ	3-5_years	no	TWO	YES	UNCONTROL
40-60	male	rural	divor/widow	able_to_read_and_write	7000-12000	other	>10_years	no	TWO	NO	UNCONTROL
>60	male	rural	divor/widow	elementary_school	<3000	other	5-10_years	no	TWO	NO	UNCONTROL
<40	female	urban	married	higher_institution	>12000	government_employ	5-10_years	yes	TWO	YES	CONTROL
40-60	female	rural	divor/widow	unable_to_read_and_write	3000-7000	government_employ	5-10_years	yes	THREE AND MORE	YES	UNCONTROL
40-60	male	rural	married	able_to_read_and_write	>12000	government_employ	<3_years	no	ONE	NO	UNCONTROL
>60	male	rural	married	high_school	3000-7000	government_employ	<3_years	no	TWO	YES	UNCONTROL
<40	female	rural	married	higher_institution	>12000	government_employ	>10_years	no	TWO	NO	CONTROL
40-60	female	rural	married	unable_to_read_and_write	7000-12000	retire	>10_years	no	TWO	YES	CONTROL
40-60	female	rural	divor/widow	elementary_school	<3000	housewife	<3_years	no	TWO	YES	UNCONTROL
<40	female	urban	divor/widow	high_school	7000-12000	government_employ	<3_years	yes	TWO	NO	CONTROL
40-60	female	urban	divor/widow	elementary_school	7000-12000	other	5-10_years	yes	ONE	NO	CONTROL
<40	male	rural	married	unable_to_read_and_write	<3000	farmer	>10_years	yes	TWO	NO	UNCONTROL
<40	male	urban	married	able_to_read_and_write	7000-12000	government_employ	3-5_years	no	TWO	NO	CONTROL
40-60	female	rural	single	unable_to_read_and_write	7000-12000	other	<3_years	yes	THREE AND MORE	NO	UNCONTROL
40-60	female	rural	single	able_to_read_and_write	7000-12000	government_employ	<3_years	no	TWO	NO	UNCONTROL
40-60	female	rural	single	able_to_read_and_write	7000-12000	government_employ	<3_years	yes	TWO	NO	UNCONTROL
40-60	female	rural	married	unable_to_read_and_write	3000-7000	merchant	<3_years	yes	TWO	YES	UNCONTROL
<40	male	rural	married	unable_to_read_and_write	<3000	merchant	>10_years	yes	TWO	YES	UNCONTROL
<40	male	urban	single	higher_institution	3000-7000	government_employ	>10_years	yes	TWO	YES	CONTROL
40-60	female	rural	single	able_to_read_and_write	<3000	other	3-5_years	yes	THREE AND MORE	YES	UNCONTROL
40-60	female	urban	married	high_school	7000-12000	government_employ	<3_years	yes	ONE	YES	CONTROL
<40	female	urban	single	high_school	<3000	other	3-5_years	yes	THREE AND MORE	YES	UNCONTROL
<40	male	rural	divor/widow	unable_to_read_and_write	7000-12000	housewife	3-5_years	yes	TWO	YES	UNCONTROL
>60	female	urban	married	higher_institution	>12000	government_employ	5-10_years	yes	TWO	YES	CONTROL
40-60	male	rural	married	high_school	<3000	government_employ	>10_years	yes	TWO	YES	UNCONTROL
40-60	male	rural	married	elementary_school	3000-7000	government_employ	>10_years	yes	TWO	NO	UNCONTROL
40-60	male	urban	divor/widow	higher_institution	3000-7000	government_employ	<3_years	no	THREE AND MORE	NO	CONTROL
40-60	male	rural	married	unable_to_read_and_write	<3000	housewife	<3_years	yes	TWO	NO	UNCONTROL
40-60	male	urban	divor/widow	higher_institution	>12000	government_employ	3-5_years	no	ONE	NO	CONTROL
<40	male	rural	divor/widow	able_to_read_and_write	3000-7000	retire	5-10_years	no	TWO	NO	UNCONTROL
40-60	male	rural	single	higher_institution	7000-12000	government_employ	3-5_years	no	THREE AND MORE	NO	UNCONTROL
40-60	female	rural	married	high_school	3000-7000	housewife	<3_years	yes	ONE	NO	UNCONTROL
>60	female	rural	divor/widow	unable_to_read_and_write	3000-7000	government_employ	<3_years	no	THREE AND MORE	YES	UNCONTROL
40-60	female	rural	divor/widow	elementary_school	3000-7000	housewife	3-5_years	no	TWO	YES	UNCONTROL
>60	female	urban	married	higher_institution	3000-7000	government_employ	>10_years	no	TWO	YES	CONTROL
40-60	male	rural	married	unable_to_read_and_write	<3000	other	>10_years	no	ONE	YES	UNCONTROL
<40	male	rural	divor/widow	high_school	7000-12000	government_employ	5-10_years	no	TWO	YES	CONTROL
<40	male	rural	married	unable_to_read_and_write	3000-7000	retire	<3_years	no	THREE AND MORE	YES	UNCONTROL
40-60	male	rural	married	unable_to_read_and_write	<3000	farmer	<3_years	yes	ONE	YES	UNCONTROL
>60	female	rural	married	elementary_school	>12000	farmer	<3_years	yes	THREE AND MORE	YES	CONTROL
>60	female	urban	divor/widow	unable_to_read_and_write	3000-7000	retire	<3_years	no	THREE AND MORE	YES	UNCONTROL
<40	female	urban	married	able_to_read_and_write	>12000	government_employ	3-5_years	yes	TWO	YES	CONTROL
40-60	female	urban	divor/widow	elementary_school	<3000	merchant	>10_years	no	THREE AND MORE	YES	CONTROL
40-60	male	rural	single	elementary_school	7000-12000	retire	>10_years	no	TWO	YES	CONTROL
40-60	male	rural	single	elementary_school	>12000	farmer	<3_years	yes	THREE AND MORE	YES	CONTROL
>60	male	urban	single	high_school	<3000	farmer	<3_years	yes	ONE	YES	CONTROL
>60	male	rural	married	able_to_read_and_write	7000-12000	housewife	5-10_years	no	THREE AND MORE	YES	CONTROL
<40	male	urban	divor/widow	elementary_school	7000-12000	retire	<3_years	yes	THREE AND MORE	YES	UNCONTROL
>60	male	urban	divor/widow	high_school	3000-7000	retire	<3_years	yes	THREE AND MORE	NO	CONTROL
>60	male	rural	married	able_to_read_and_write	3000-7000	housewife	<3_years	no	ONE	NO	UNCONTROL
>60	male	rural	divor/widow	high_school	3000-7000	farmer	<3_years	no	ONE	YES	CONTROL
>60	female	rural	single	unable_to_read_and_write	<3000	housewife	<3_years	no	TWO	YES	UNCONTROL
<40	female	urban	married	higher_institution	3000-7000	government_employ	3-5_years	no	THREE AND MORE	YES	CONTROL
40-60	female	urban	married	higher_institution	>12000	farmer	5-10_years	no	THREE AND MORE	YES	UNCONTROL
>60	female	rural	married	higher_institution	7000-12000	other	5-10_years	no	TWO	YES	CONTROL
40-60	female	rural	married	higher_institution	<3000	farmer	3-5_years	no	TWO	NO	CONTROL
40-60	male	urban	married	able_to_read_and_write	<3000	farmer	5-10_years	no	THREE AND MORE	YES	UNCONTROL
40-60	female	urban	divor/widow	higher_institution	3000-7000	farmer	5-10_years	yes	THREE AND MORE	YES	CONTROL
40-60	female	rural	single	elementary_school	3000-7000	farmer	3-5_years	no	THREE AND MORE	YES	UNCONTROL
<40	female	urban	divor/widow	high_school	3000-7000	other	<3_years	no	TWO	YES	CONTROL
<40	male	rural	single	elementary_school	<3000	merchant	3-5_years	no	TWO	YES	UNCONTROL
40-60	male	rural	divor/widow	elementary_school	3000-7000	farmer	5-10_years	yes	TWO	YES	CONTROL
<40	male	urban	divor/widow	able_to_read_and_write	<3000	retire	5-10_years	no	TWO	NO	UNCONTROL
>60	male	rural	divor/widow	elementary_school	7000-12000	government_employ	<3_years	yes	THREE AND MORE	YES	UNCONTROL
>60	male	urban	divor/widow	higher_institution	7000-12000	other	<3_years	yes	TWO	NO	UNCONTROL
<40	male	rural	divor/widow	high_school	7000-12000	other	<3_years	yes	THREE AND MORE	YES	UNCONTROL
40-60	male	urban	single	elementary_school	<3000	government_employ	3-5_years	no	THREE AND MORE	YES	UNCONTROL
40-60	male	urban	divor/widow	able_to_read_and_write	>12000	farmer	<3_years	yes	THREE AND MORE	YES	CONTROL

## Sheet: health litracy
Description of the hypertension health literacy responses of hypertension patient at UoGCSH, Ethiopia, 2024 (N = 393)
H1	H2	H3	H4	H5	H6	H7	H8	H9	H10	H11	H12	H13	H14	H15	Hscore	Hlevel		NOTE: H=HEALTH LITRACY QUESTION
S.agree	Agree	Agree	Neutral	Neutral	Neutral	Agree	Neutral	Neutral	Neutral	S.disagree	Disagree	S.agree	Agree	Agree	51	med
Agree	S.disagree	Neutral	Disagree	Neutral	S.agree	S.disagree	S.disagree	S.disagree	Neutral	Disagree	Agree	S.disagree	Neutral	Neutral	37	Low				health litracy question	Strongly disagree (%)	Disagree (%)	Neutral (%)	Agree (%)	Strongly agree (%)
S.agree	Agree	Agree	Agree	Agree	Disagree	Neutral	Disagree	Neutral	Neutral	Disagree	Agree	Neutral	Agree	Agree	51	med
Neutral	Neutral	S.disagree	Neutral	S.agree	Neutral	Neutral	Neutral	Agree	Disagree	S.disagree	Disagree	Agree	S.agree	Neutral	48	med			1	Read and understand educational materials and booklets	19 (4.8)	135 (34.4)	20 (5.1)	50 (12.7)	169 (43.0)
Agree	Disagree	Neutral	Agree	Agree	Neutral	Disagree	Disagree	Neutral	Disagree	Disagree	Agree	Neutral	Neutral	Disagree	43	Low			2	Understand the written information provided at the appointment	40 (10.2)	150 (38.2)	20 (5.1)	164 (41.7)	19 (4.8)
Agree	S.disagree	Neutral	Agree	Agree	Neutral	Disagree	Disagree	Disagree	Disagree	Agree	Neutral	Neutral	Neutral	Neutral	44	Low			3	Comprehend the information I sought on hypertension	10 (2.5)	5 (1.3)	35 (8.9)	321 (81.7)	22 (5.6)
Disagree	Disagree	Disagree	Agree	Neutral	Agree	Agree	S.disagree	Agree	Disagree	Disagree	Agree	S.disagree	S.disagree	Neutral	39	Low			4	Understand the information on hypertension management from the health-care provider	20 (5.1)	15 (3.8)	47 (12.0)	275 (70.0)	36 (9.2)
Disagree	Agree	Agree	Agree	S.disagree	S.disagree	Agree	Disagree	Agree	Disagree	S.disagree	Disagree	Agree	Agree	Agree	44	Low			5	Judge if hypertension-related information is reliable	22 (5.6)	21 (5.3)	54 (13.7)	235 (59.8)	61 (15.5)
Neutral	Neutral	Agree	Agree	Agree	Disagree	Agree	S.disagree	Agree	Disagree	Disagree	Disagree	S.disagree	S.agree	S.agree	46	med			6	Alter the appointment date or time for a medical checkup	13 (3.3)	186 (47.3)	70 (17.8)	119 (30.3)	5 (1.3)
Agree	S.disagree	Agree	Agree	Neutral	Agree	Agree	Agree	S.disagree	S.disagree	Disagree	Agree	Disagree	Disagree	Disagree	42	Low			7	Calculate the next time to take hypertension medication	9 (2.3)	40 (10.2)	35 (8.9)	292 (74.3)	17 (4.3)
S.disagree	S.agree	S.agree	Neutral	S.agree	Disagree	S.agree	S.agree	S.agree	Agree	Neutral	Disagree	Agree	S.agree	S.agree	59	High			8	Determine the table salt (NaCl2) content per serving from the nutrition label	39 (9.9)	94 (23.9)	40 (10.2)	198 (50.4)	22 (5.6)
S.agree	Disagree	Agree	Agree	Agree	Disagree	Agree	Agree	Disagree	Disagree	S.agree	Agree	Disagree	Agree	Agree	52	med			9	Interpret if my blood pressure level is within the normal range	15 (3.8)	108 (27.5)	35 (8.9)	218 (55.5)	17 (4.3)
S.agree	Neutral	Agree	Agree	S.disagree	Agree	Neutral	Disagree	Disagree	Disagree	Disagree	Agree	Disagree	Agree	Neutral	47	med			10	Understand information on hypertension presented as probabilities, ratios, or on graphs	30 (7.5)	264 (67.2)	55 (14.0)	35 (8.9)	9 (2.3)
Disagree	Disagree	S.disagree	Agree	Agree	Disagree	Disagree	Disagree	Agree	Disagree	Disagree	Agree	Disagree	Agree	Agree	44	Low			11	Ask health professionals a question	71 (18.1)	297 (75.6)	10 (2.5)	5 (1.3)	10 (2.5)
Agree	S.disagree	Agree	Agree	S.disagree	Disagree	Agree	Agree	Agree	Disagree	Disagree	S.disagree	Disagree	Agree	Disagree	45	med			12	Explain my hypertension condition to a healthcare provider	23 (5.9)	81 (20.6)	19 (4.8)	265 (67.4)	5 (1.3)
S.agree	Agree	Agree	Agree	Agree	Agree	Agree	Agree	Disagree	Disagree	Disagree	Agree	Neutral	Agree	Agree	54	med			13	Convey the reason why I should have a control table salt (NaCl2) in my diet	44 (11.2)	69 (17.6)	35 (8.9)	218 (55.5)	27 (6.9)
Agree	S.disagree	Neutral	Agree	Agree	Agree	Neutral	S.disagree	Disagree	S.disagree	Disagree	Agree	S.disagree	Neutral	Neutral	40	Low			14	Knowing and practicing the appropriate storage conditions of hypertension medications	5 (1.3)	5 (1.3)	40 (10.2)	297 (75.6)	46 (11.7)
S.disagree	S.agree	Agree	Agree	S.agree	Neutral	Agree	Agree	Agree	Neutral	S.disagree	Disagree	Agree	Agree	S.agree	53	med			15	Understand all hypertension-related medication information	10 (2.5)	15 (3.8)	75 (19.1)	242 (61.6)	51 (13.0)
S.agree	Agree	Agree	Neutral	S.disagree	Neutral	Agree	Neutral	Neutral	Disagree	S.disagree	Disagree	Agree	Agree	S.agree	52	med
S.disagree	S.agree	S.agree	Neutral	S.agree	Disagree	Agree	Agree	Agree	Disagree	S.disagree	Disagree	Agree	Agree	Agree	50	med
S.agree	Agree	Agree	Neutral	S.disagree	Neutral	Agree	Agree	Agree	Disagree	S.disagree	Disagree	Agree	Agree	Agree	53	med
Agree	Disagree	S.disagree	Agree	Agree	Neutral	Neutral	S.disagree	Disagree	S.disagree	Disagree	Agree	S.disagree	Neutral	Neutral	41	Low
Agree	S.disagree	Agree	Agree	Agree	Neutral	Agree	Disagree	Disagree	S.disagree	Disagree	Agree	S.disagree	Neutral	Neutral	42	Low
S.agree	Agree	Agree	Agree	S.agree	Agree	Agree	Agree	Agree	Disagree	S.disagree	Disagree	Agree	Agree	Agree	55	med
S.agree	Agree	Agree	Agree	S.agree	Neutral	Agree	Neutral	Neutral	Disagree	S.disagree	Disagree	Agree	Agree	Agree	52	med
S.agree	Agree	Agree	Agree	S.agree	Neutral	Agree	Neutral	Neutral	Disagree	S.disagree	Disagree	Neutral	Agree	Agree	51	med
S.agree	Agree	Agree	Agree	S.agree	Disagree	Agree	Neutral	Agree	Neutral	S.disagree	Disagree	S.agree	S.agree	S.agree	56	med
Agree	S.disagree	Neutral	Disagree	Neutral	Neutral	Neutral	S.disagree	S.disagree	S.disagree	Disagree	Agree	S.disagree	Neutral	S.disagree	33	Low
S.agree	Agree	Agree	Neutral	S.agree	Neutral	Neutral	Neutral	Neutral	Disagree	Disagree	Agree	Agree	Agree	Agree	53	med
S.agree	Agree	Agree	Agree	Agree	Disagree	Agree	Neutral	Agree	Disagree	Disagree	Agree	Agree	Agree	Agree	54	med
Agree	S.disagree	Neutral	Agree	Neutral	Neutral	Disagree	S.disagree	Disagree	S.disagree	Disagree	Agree	S.disagree	Neutral	S.disagree	35	Low
Disagree	Disagree	Neutral	Disagree	Neutral	Agree	Agree	Disagree	Disagree	Disagree	Disagree	Agree	Disagree	Agree	Neutral	41	Low
S.agree	Agree	Agree	Agree	Agree	Disagree	Agree	Agree	Agree	Neutral	Disagree	Agree	Agree	Agree	Agree	56	med
Neutral	Disagree	Agree	Agree	Neutral	Agree	Agree	S.agree	Agree	Disagree	Disagree	Agree	Agree	Agree	Neutral	52	med
Neutral	Neutral	Agree	Agree	Agree	Agree	Disagree	Agree	Disagree	Disagree	Disagree	Agree	Agree	Agree	Agree	50	med
Disagree	Disagree	S.disagree	Agree	Disagree	Agree	Agree	Agree	Agree	Disagree	Disagree	Agree	Neutral	Agree	Agree	49	med
S.agree	Agree	Agree	Agree	Agree	Disagree	Agree	Agree	Agree	Agree	Disagree	Agree	Agree	Agree	Agree	57	High
S.agree	Agree	Agree	Agree	Agree	Disagree	Agree	Agree	Agree	Agree	Disagree	Agree	Agree	Agree	Agree	57	High
S.agree	Agree	Agree	Agree	Agree	Agree	Agree	Agree	Agree	Neutral	Disagree	Agree	Agree	Agree	Agree	58	High
Disagree	Disagree	Agree	Agree	Agree	Disagree	Agree	Agree	Disagree	Disagree	Disagree	Agree	Neutral	Agree	Agree	47	med
S.agree	Agree	Agree	Agree	Agree	Agree	Agree	Disagree	Agree	Neutral	Disagree	Agree	Disagree	Agree	Agree	54	med
Disagree	Disagree	Agree	Agree	Neutral	Disagree	Agree	Agree	Agree	Disagree	Disagree	Agree	Agree	Agree	Neutral	48	med
S.agree	Agree	Agree	Agree	Agree	Disagree	Agree	Agree	Agree	Agree	Disagree	Agree	Agree	Agree	Agree	57	High
Disagree	Disagree	Agree	Agree	Agree	Disagree	Agree	Disagree	Disagree	Disagree	Disagree	Agree	Disagree	Agree	Neutral	43	Low
S.agree	Agree	Agree	Agree	Agree	Agree	Agree	Agree	Agree	Neutral	Disagree	Agree	Agree	Agree	Agree	58	High
Disagree	Disagree	Agree	Agree	Agree	Agree	Disagree	Agree	Agree	Disagree	Disagree	Agree	Agree	Agree	Neutral	49	med
S.agree	Agree	Agree	Agree	Agree	Disagree	Agree	Agree	Agree	Agree	Disagree	Agree	Agree	Agree	Agree	57	High
Disagree	Disagree	Agree	Agree	Agree	Agree	Disagree	Agree	Agree	Disagree	Disagree	Agree	Agree	Agree	Agree	50	med
S.agree	Agree	Agree	Agree	Agree	Disagree	Agree	Agree	Agree	Neutral	Disagree	Agree	Agree	S.agree	S.agree	58	High
S.agree	Agree	Agree	Agree	Agree	Disagree	Agree	Agree	Agree	Neutral	Disagree	S.Agree	S.agree	S.agree	S.agree	60	High
S.agree	Agree	Agree	Agree	Agree	Agree	Disagree	Agree	Agree	S.agree	S.agree	Agree	Agree	Agree	Agree	62	High
Disagree	Disagree	Agree	Agree	S.disagree	Disagree	Agree	Agree	Agree	Disagree	Disagree	Agree	Agree	Agree	Agree	50	med
S.agree	Agree	Agree	Agree	Agree	Disagree	Agree	Agree	Agree	Disagree	Disagree	Agree	Agree	Agree	Agree	55	med
S.agree	Agree	Agree	Agree	Agree	Agree	Agree	Disagree	Agree	Disagree	Disagree	Agree	Disagree	Agree	Agree	53	med
Disagree	Disagree	Agree	Agree	S.disagree	Disagree	Agree	Agree	Disagree	Disagree	Disagree	Agree	Agree	Agree	Agree	48	med
Disagree	Disagree	S.disagree	Agree	Agree	Disagree	Agree	Agree	Disagree	Disagree	Disagree	Agree	Agree	Agree	Neutral	47	med
Disagree	Disagree	Agree	Agree	Agree	Disagree	Agree	Agree	Disagree	Disagree	Neutral	Neutral	Agree	Agree	Neutral	48	med
S.agree	Agree	Agree	Agree	S.disagree	Disagree	Agree	Agree	Agree	Agree	Disagree	Neutral	Agree	Agree	Agree	57	High
S.agree	Agree	Agree	Agree	Agree	Disagree	Agree	Agree	Agree	Disagree	Disagree	Agree	Agree	Agree	Agree	55	med
S.agree	Agree	Agree	Agree	Agree	Disagree	Agree	Agree	Agree	Disagree	Disagree	Agree	Agree	Agree	Agree	55	med
S.agree	Agree	S.disagree	Agree	S.disagree	Disagree	Agree	Agree	Agree	Disagree	Disagree	S.disagree	Agree	Agree	Agree	55	med
Disagree	Disagree	Agree	Agree	Agree	Agree	Agree	Agree	Agree	Disagree	Disagree	S.disagree	Agree	Agree	Agree	52	med
S.agree	Agree	Agree	Agree	Agree	Disagree	Agree	Disagree	Agree	Agree	Disagree	Agree	Agree	Agree	Agree	55	med
Disagree	Disagree	Agree	Agree	Agree	Agree	Agree	Agree	Agree	Disagree	Disagree	Agree	Agree	Agree	Agree	52	med
Disagree	Disagree	Agree	Agree	Agree	Disagree	Agree	Agree	Disagree	Disagree	Disagree	Agree	Agree	Agree	Agree	48	med
S.agree	Agree	Agree	Agree	Agree	Disagree	Agree	Agree	Agree	Disagree	Disagree	S.disagree	Agree	Agree	Agree	55	med
Disagree	Disagree	Agree	Agree	Agree	Agree	Agree	Disagree	Agree	Disagree	Disagree	Agree	Agree	Agree	Agree	50	med
Disagree	Disagree	S.disagree	Agree	Agree	Agree	Agree	Agree	Disagree	Disagree	Disagree	Agree	Agree	Agree	Agree	50	med
Disagree	Disagree	S.disagree	Agree	Neutral	Agree	Agree	Disagree	Disagree	Disagree	Disagree	Agree	Disagree	Agree	Agree	45	med
Disagree	Disagree	Agree	Agree	Agree	Disagree	Agree	Disagree	Disagree	Disagree	Disagree	Agree	Disagree	Agree	Agree	44	Low
S.agree	Agree	Agree	Agree	Agree	Disagree	Agree	Disagree	Agree	Disagree	Disagree	Agree	Disagree	Agree	Agree	51	med
Disagree	Disagree	Agree	Agree	Disagree	Agree	Agree	Disagree	Disagree	Disagree	Disagree	Agree	Disagree	Agree	Agree	44	Low
Disagree	Disagree	S.disagree	Agree	Agree	Disagree	Agree	Disagree	Agree	Disagree	Disagree	Agree	Agree	Agree	Agree	48	med
Disagree	Disagree	Agree	Agree	Agree	Disagree	Agree	Disagree	Disagree	Disagree	Disagree	Agree	Disagree	Agree	Agree	44	Low
Disagree	Disagree	Agree	Agree	Agree	Disagree	Agree	Agree	Agree	Disagree	Disagree	Agree	Agree	Agree	Agree	50	med
Disagree	Disagree	Agree	Agree	Disagree	Disagree	S.agree	S.agree	Disagree	Disagree	S.disagree	Disagree	S.agree	S.agree	S.agree	48	med
Disagree	Disagree	Agree	Agree	Agree	Disagree	Agree	Agree	Agree	Disagree	Disagree	Agree	Agree	Agree	Agree	50	med
Disagree	Disagree	S.agree	Neutral	S.agree	Agree	S.agree	S.agree	S.agree	Disagree	S.disagree	Disagree	S.agree	S.agree	S.agree	56	med
S.agree	Agree	S.agree	Neutral	S.agree	S.disagree	S.agree	S.agree	S.agree	S.agree	S.disagree	Disagree	S.agree	S.agree	S.agree	61	High
S.disagree	S.agree	S.agree	Neutral	S.agree	S.disagree	S.disagree	S.disagree	S.agree	Disagree	S.disagree	Disagree	S.disagree	S.agree	S.agree	43	med
S.agree	Agree	Agree	Neutral	Neutral	Neutral	Agree	Neutral	Neutral	Neutral	S.disagree	Disagree	S.agree	Agree	Agree	51	med
Agree	S.disagree	Neutral	Disagree	Neutral	S.agree	S.disagree	S.disagree	S.disagree	Neutral	Disagree	Agree	S.disagree	Neutral	Neutral	37	Low
S.agree	Agree	Agree	Agree	Agree	Disagree	Neutral	Disagree	Neutral	Neutral	Disagree	Agree	Neutral	Agree	Agree	51	med
Neutral	Neutral	Agree	Neutral	S.agree	Neutral	Neutral	Neutral	Agree	Disagree	S.disagree	Disagree	Agree	S.agree	Neutral	48	med
Agree	Disagree	Neutral	Agree	Agree	Neutral	Disagree	Disagree	Neutral	Disagree	Disagree	Agree	Neutral	Neutral	Disagree	43	Low
Agree	S.disagree	Neutral	Agree	Agree	Neutral	Disagree	Disagree	Disagree	Disagree	Agree	Agree	Neutral	Neutral	Neutral	44	Low
Disagree	Disagree	Disagree	S.disagree	Neutral	Agree	Agree	S.disagree	Agree	Disagree	Disagree	Agree	S.disagree	S.disagree	Neutral	39	Low
Disagree	Agree	Agree	Agree	Disagree	S.disagree	Agree	Disagree	Agree	Disagree	S.disagree	Disagree	Agree	Agree	Agree	44	Low
Neutral	Neutral	Agree	Agree	Agree	Disagree	Agree	S.disagree	Agree	Disagree	Disagree	Disagree	S.disagree	S.agree	S.agree	46	med
Agree	S.disagree	Agree	Agree	Neutral	Agree	Agree	Agree	S.disagree	S.disagree	Disagree	Agree	Disagree	Disagree	Disagree	42	Low
S.disagree	S.agree	S.agree	Neutral	S.agree	Disagree	S.agree	S.agree	S.agree	Agree	Neutral	Disagree	Agree	S.agree	S.agree	59	High
S.agree	Disagree	Agree	Agree	Agree	Disagree	Agree	Agree	Disagree	Disagree	S.agree	Agree	Disagree	Agree	Agree	52	med
S.agree	Neutral	Agree	S.disagree	Neutral	Agree	Neutral	Disagree	Disagree	Disagree	Disagree	Agree	Disagree	Agree	Neutral	47	med
Disagree	Disagree	Agree	S.disagree	Agree	Disagree	Disagree	Disagree	Agree	Disagree	Disagree	Agree	Disagree	Agree	Agree	44	Low
Agree	S.disagree	Agree	S.disagree	Disagree	Disagree	Agree	Agree	Agree	Disagree	Disagree	Agree	Disagree	Agree	Disagree	45	med
S.agree	Agree	Agree	Agree	Agree	Agree	Agree	Agree	Disagree	Disagree	Disagree	Agree	Neutral	Agree	Agree	54	med
Agree	S.disagree	Neutral	Agree	Agree	Agree	Neutral	S.disagree	Disagree	S.disagree	Disagree	Agree	S.disagree	Neutral	Neutral	40	Low
S.disagree	S.agree	Agree	Agree	S.agree	Neutral	Agree	Agree	Agree	Neutral	S.disagree	Disagree	Agree	Agree	S.agree	53	med
S.agree	Agree	Agree	Neutral	S.agree	Neutral	Agree	Neutral	Neutral	Disagree	S.disagree	Disagree	Agree	Agree	S.agree	52	med
S.disagree	S.agree	S.agree	Neutral	S.agree	Disagree	Agree	Agree	Agree	Disagree	S.disagree	Disagree	Agree	Agree	Agree	50	med
S.agree	Agree	Agree	Neutral	S.agree	Neutral	Agree	Agree	Agree	Disagree	S.disagree	Disagree	Agree	Agree	Agree	53	med
Agree	Disagree	Agree	Agree	Agree	Neutral	Neutral	S.disagree	Disagree	S.disagree	Disagree	Agree	S.disagree	Neutral	Neutral	41	Low
Agree	S.disagree	Agree	Agree	Agree	Neutral	Agree	Disagree	Disagree	S.disagree	Disagree	Agree	S.disagree	Neutral	Neutral	42	Low
S.agree	Agree	S.disagree	S.agree	S.agree	Agree	Agree	Agree	Agree	Disagree	S.disagree	Disagree	Agree	Agree	Agree	55	med
S.agree	Agree	Agree	Agree	S.disagree	Neutral	Agree	Neutral	Neutral	Disagree	S.disagree	Disagree	Agree	Agree	Agree	52	med
S.agree	Agree	Agree	S.agree	S.disagree	Neutral	Agree	Neutral	Neutral	Disagree	S.disagree	Disagree	Neutral	Agree	Agree	51	med
S.agree	Agree	Agree	Agree	S.agree	Disagree	Agree	Neutral	Agree	Neutral	S.disagree	Disagree	S.agree	S.agree	S.agree	56	med
Agree	S.disagree	Neutral	Disagree	Neutral	Neutral	Neutral	S.disagree	S.disagree	S.disagree	Disagree	Agree	S.disagree	Neutral	S.disagree	33	Low
S.agree	Agree	Agree	Neutral	S.agree	Neutral	Neutral	Neutral	Neutral	Disagree	Disagree	Agree	Agree	Agree	Agree	53	med
S.agree	Agree	Agree	Agree	Agree	Disagree	Agree	Neutral	Agree	Disagree	Disagree	Agree	Agree	Agree	Agree	54	med
Agree	S.disagree	Neutral	Agree	Neutral	Neutral	Disagree	S.disagree	Disagree	S.disagree	Disagree	Agree	S.disagree	Neutral	S.disagree	35	Low
Disagree	Disagree	Neutral	Disagree	Neutral	Agree	Agree	Disagree	Disagree	Disagree	Disagree	Agree	Disagree	Agree	Neutral	41	Low
S.agree	Agree	Agree	Agree	Agree	Disagree	Agree	Agree	Agree	Neutral	Disagree	Agree	Agree	Agree	Agree	56	med
Neutral	Disagree	Agree	S.agree	Neutral	Agree	Agree	S.agree	Agree	Disagree	Disagree	Agree	Agree	Agree	Neutral	52	med
Neutral	Neutral	Agree	S.agree	Agree	Agree	Disagree	Agree	Disagree	Disagree	Disagree	Agree	Agree	Agree	Agree	50	med
Disagree	Disagree	Agree	Agree	Disagree	Agree	Agree	Agree	Agree	Disagree	Disagree	Agree	Neutral	Agree	Agree	49	med
S.agree	Agree	Agree	S.disagree	Agree	Disagree	Agree	Agree	Agree	Agree	Disagree	Agree	Agree	Agree	Agree	57	High
S.agree	Agree	Agree	Agree	Agree	Disagree	Agree	Agree	Agree	Agree	Disagree	Agree	Agree	Agree	Agree	57	High
S.agree	Agree	Agree	Agree	Agree	Agree	Agree	Agree	Agree	Neutral	Disagree	Agree	Agree	Agree	Agree	58	High
Disagree	Disagree	Agree	Agree	Agree	Disagree	Agree	Agree	Disagree	Disagree	Disagree	Agree	Neutral	Agree	Agree	47	med
S.agree	Agree	Agree	Agree	Agree	Agree	Agree	Disagree	Agree	Neutral	Disagree	Agree	Disagree	Agree	Agree	54	med
Disagree	Disagree	Agree	S.agree	Neutral	Disagree	Agree	Agree	Agree	Disagree	Disagree	Agree	Agree	Agree	Neutral	48	med
S.agree	Agree	Agree	S.agree	Agree	Disagree	Agree	Agree	Agree	Agree	Disagree	Agree	Agree	Agree	Agree	57	High
Disagree	Disagree	Agree	Agree	Agree	Disagree	Agree	Disagree	Disagree	Disagree	Disagree	S.disagree	Disagree	Agree	Neutral	43	Low
S.agree	Agree	Agree	Agree	Agree	Agree	Agree	Agree	Agree	Neutral	Disagree	S.disagree	Agree	Agree	Agree	58	High
Disagree	Disagree	Agree	S.agree	Agree	Agree	Disagree	Agree	Agree	Disagree	Disagree	Agree	Agree	Agree	Neutral	49	med
S.agree	Agree	Agree	Agree	Agree	Disagree	Agree	Agree	Agree	Agree	Disagree	Agree	Agree	Agree	Agree	57	High
Disagree	Disagree	Agree	Agree	Agree	Agree	Disagree	Agree	Agree	Disagree	Disagree	Neutral	Agree	Agree	Agree	50	med
S.agree	Agree	Agree	S.agree	Agree	Disagree	Agree	Agree	Agree	Neutral	Disagree	Agree	Agree	S.agree	S.agree	58	High
S.agree	Agree	Agree	Agree	Agree	Disagree	Agree	Agree	Agree	Neutral	Disagree	S.Agree	S.agree	S.agree	S.agree	60	High
S.agree	Agree	Agree	S.disagree	Agree	Agree	Disagree	Agree	Agree	S.agree	S.agree	Agree	Agree	Agree	Agree	62	High
Disagree	Disagree	Agree	S.disagree	Agree	Disagree	Agree	Agree	Agree	Disagree	Disagree	Agree	Agree	Agree	Agree	50	med
S.agree	Agree	Agree	Agree	Agree	Disagree	Agree	Agree	Agree	Disagree	Disagree	Agree	Agree	Agree	Agree	55	med
S.agree	Agree	Agree	Agree	Agree	Agree	Agree	Disagree	Agree	Disagree	Disagree	Agree	Disagree	Agree	Agree	53	med
Disagree	Disagree	Agree	Agree	Agree	Disagree	Agree	Agree	Disagree	Disagree	Disagree	Agree	Agree	Agree	Agree	48	med
Disagree	Disagree	Agree	Agree	Agree	Disagree	Agree	Agree	Disagree	Disagree	Disagree	Agree	Agree	Agree	Neutral	47	med
Disagree	Disagree	Agree	Agree	Agree	Disagree	Agree	Agree	Disagree	Disagree	Neutral	Agree	Agree	Agree	Neutral	48	med
S.agree	Agree	Agree	Agree	Agree	Disagree	Agree	Agree	Agree	Agree	Disagree	S.disagree	Agree	Agree	Agree	57	High
S.agree	Agree	Agree	Agree	Agree	Disagree	Agree	Agree	Agree	Disagree	Disagree	S.disagree	Agree	Agree	Agree	55	med
S.agree	Agree	Agree	Agree	Agree	Disagree	Agree	Agree	Agree	Disagree	Disagree	S.disagree	Agree	Agree	Agree	55	med
S.agree	Agree	Agree	Agree	Agree	Disagree	Agree	Agree	Agree	Disagree	Disagree	Agree	Agree	Agree	Agree	55	med
Disagree	Disagree	Agree	Agree	Agree	Agree	Agree	Agree	Agree	Disagree	Disagree	Neutral	Agree	Agree	Agree	52	med
S.agree	Agree	Agree	S.agree	Agree	Disagree	Agree	Disagree	Agree	Agree	Disagree	Agree	Agree	Agree	Agree	55	med
Disagree	Disagree	Agree	S.agree	S.disagree	Agree	Agree	Agree	Agree	Disagree	Disagree	Neutral	Agree	Agree	Agree	52	med
Disagree	Disagree	Agree	S.agree	Agree	Disagree	Agree	Agree	Disagree	Disagree	Disagree	Neutral	Agree	Agree	Agree	48	med
S.agree	Agree	Agree	Agree	Agree	Disagree	Agree	Agree	Agree	Disagree	Disagree	Agree	Agree	Agree	Agree	55	med
Disagree	Disagree	Agree	Agree	Agree	Agree	Agree	Disagree	Agree	Disagree	Disagree	Agree	Agree	Agree	Agree	50	med
Disagree	Disagree	Agree	Agree	Agree	Agree	Agree	Agree	Disagree	Disagree	Disagree	S.disagree	Agree	Agree	Agree	50	med
Disagree	Disagree	Agree	Agree	Neutral	Agree	Agree	Disagree	Disagree	Disagree	Disagree	Agree	Disagree	Agree	Agree	45	med
Disagree	Disagree	Agree	Agree	Agree	Disagree	Agree	Disagree	Disagree	Disagree	Disagree	Agree	Disagree	Agree	Agree	44	Low
S.agree	Agree	Agree	S.agree	Agree	Disagree	Agree	Disagree	Agree	Disagree	Disagree	Agree	Disagree	Agree	Agree	51	med
Disagree	Disagree	Agree	Agree	S.disagree	Agree	Agree	Disagree	Disagree	Disagree	Disagree	Agree	Disagree	Agree	Agree	44	Low
Disagree	Disagree	Agree	Agree	Agree	Disagree	Agree	Disagree	Agree	Disagree	Disagree	Agree	Agree	Agree	Agree	48	med
Disagree	Disagree	Agree	S.agree	Agree	Disagree	Agree	Disagree	Disagree	Disagree	Disagree	Agree	Disagree	Agree	Agree	44	Low
Disagree	Disagree	Agree	Agree	S.disagree	Disagree	Agree	Agree	Agree	Disagree	Disagree	Agree	Agree	Agree	Agree	50	med
Disagree	Disagree	Agree	Agree	Disagree	Disagree	S.agree	S.agree	Disagree	Disagree	S.disagree	Disagree	S.agree	S.agree	S.agree	48	med
Disagree	Disagree	Agree	Agree	Agree	Disagree	Agree	Agree	Agree	Disagree	Disagree	Agree	Agree	Agree	Agree	50	med
Disagree	Disagree	S.agree	Neutral	S.agree	Agree	S.agree	S.agree	S.agree	Disagree	S.disagree	Disagree	S.agree	S.agree	S.agree	56	med
S.agree	Agree	S.agree	Neutral	S.agree	S.disagree	S.agree	S.agree	S.agree	S.agree	S.disagree	Disagree	S.agree	S.agree	S.agree	61	High
S.disagree	S.agree	S.agree	Neutral	S.agree	S.disagree	S.disagree	S.disagree	S.agree	Disagree	S.disagree	Disagree	S.disagree	S.agree	S.agree	43	med
S.agree	Agree	Agree	Neutral	Neutral	Neutral	Agree	Neutral	Neutral	Neutral	S.disagree	Disagree	S.agree	Agree	Agree	51	med
Agree	S.disagree	Neutral	Disagree	Neutral	S.agree	S.disagree	S.disagree	S.disagree	Neutral	Disagree	Agree	S.disagree	Neutral	Neutral	37	Low
S.agree	Agree	Agree	Agree	Agree	Disagree	Neutral	Disagree	Neutral	Neutral	Disagree	Agree	Neutral	Agree	Agree	51	med
Neutral	Neutral	Agree	Neutral	S.agree	Neutral	Neutral	Neutral	Agree	Disagree	S.disagree	Disagree	Agree	S.agree	Neutral	48	med
Agree	Disagree	Neutral	Agree	Agree	Neutral	Disagree	Disagree	Neutral	Disagree	Disagree	Agree	Neutral	Neutral	Disagree	43	Low
Agree	S.disagree	Neutral	Agree	Agree	Neutral	Disagree	Disagree	Disagree	Disagree	Agree	Neutral	Neutral	Neutral	Neutral	44	Low
Disagree	Disagree	Disagree	Agree	Neutral	Agree	Agree	S.disagree	Agree	Disagree	Disagree	Neutral	S.disagree	S.disagree	Neutral	39	Low
Disagree	Agree	Agree	Agree	Disagree	S.disagree	Agree	Disagree	Agree	Disagree	S.disagree	Disagree	Agree	Agree	Agree	44	Low
Neutral	Neutral	Agree	Agree	Agree	Disagree	Agree	S.disagree	Agree	Disagree	Disagree	Disagree	S.disagree	S.agree	S.agree	46	med
Agree	S.disagree	Agree	Agree	Neutral	Agree	Agree	Agree	S.disagree	S.disagree	Disagree	Agree	Disagree	Disagree	Disagree	42	Low
S.disagree	S.agree	S.agree	Neutral	S.agree	Disagree	S.agree	S.agree	S.agree	Agree	Neutral	Disagree	Agree	S.agree	S.agree	59	High
S.agree	Disagree	Agree	Agree	Agree	Disagree	Agree	Agree	Disagree	Disagree	S.agree	Agree	Disagree	Agree	Agree	52	med
S.agree	Neutral	Agree	Agree	Neutral	Agree	Neutral	Disagree	Disagree	Disagree	Disagree	Agree	Disagree	Agree	Neutral	47	med
Disagree	Disagree	Agree	Agree	Agree	Disagree	Disagree	Disagree	Agree	Disagree	Disagree	S.disagree	Disagree	Agree	Agree	44	Low
Agree	S.disagree	Agree	S.agree	Disagree	Disagree	Agree	Agree	Agree	Disagree	Disagree	S.disagree	Disagree	Agree	Disagree	45	med
S.agree	Agree	Agree	Agree	Agree	Agree	Agree	Agree	Disagree	Disagree	Disagree	Agree	Neutral	Agree	Agree	54	med
Agree	S.disagree	Neutral	Agree	Agree	Agree	Neutral	S.disagree	Disagree	S.disagree	Disagree	Agree	S.disagree	Neutral	Neutral	40	Low
S.disagree	S.agree	Agree	Agree	S.agree	Neutral	Agree	Agree	Agree	Neutral	S.disagree	Disagree	Agree	Agree	S.agree	53	med
S.agree	Agree	Agree	Neutral	S.agree	Neutral	Agree	Neutral	Neutral	Disagree	S.disagree	Disagree	Agree	Agree	S.agree	52	med
S.disagree	S.agree	S.agree	Neutral	S.agree	Disagree	Agree	Agree	Agree	Disagree	S.disagree	Disagree	Agree	Agree	Agree	50	med
S.agree	Agree	Agree	Neutral	S.agree	Neutral	Agree	Agree	Agree	Disagree	S.disagree	Disagree	Agree	Agree	Agree	53	med
Agree	Disagree	Agree	Agree	Agree	Neutral	Neutral	S.disagree	Disagree	S.disagree	Disagree	Agree	S.disagree	Neutral	Neutral	41	Low
Agree	S.disagree	Agree	S.disagree	Agree	Neutral	Agree	Disagree	Disagree	S.disagree	Disagree	Agree	S.disagree	Neutral	Neutral	42	Low
S.agree	Agree	Agree	Agree	S.agree	Agree	Agree	Agree	Agree	Disagree	S.disagree	Disagree	Agree	Agree	Agree	55	med
S.agree	Agree	Agree	S.disagree	S.agree	Neutral	Agree	Neutral	Neutral	Disagree	S.disagree	Disagree	Agree	Agree	Agree	52	med
S.agree	Agree	Agree	Agree	S.disagree	Neutral	Agree	Neutral	Neutral	Disagree	S.disagree	Disagree	Neutral	Agree	Agree	51	med
S.agree	Agree	Agree	Agree	S.disagree	Disagree	Agree	Neutral	Agree	Neutral	S.disagree	Disagree	S.agree	S.agree	S.agree	56	med
Agree	S.disagree	Neutral	Disagree	Neutral	Neutral	Neutral	S.disagree	S.disagree	S.disagree	Disagree	Agree	S.disagree	Neutral	S.disagree	33	Low
S.agree	Agree	Agree	Neutral	S.agree	Neutral	Neutral	Neutral	Neutral	Disagree	Disagree	Neutral	Agree	Agree	Agree	53	med
S.agree	Agree	Agree	Agree	Agree	Disagree	Agree	Neutral	Agree	Disagree	Disagree	Agree	Agree	Agree	Agree	54	med
Agree	S.disagree	Neutral	Agree	Neutral	Neutral	Disagree	S.disagree	Disagree	S.disagree	Disagree	Agree	S.disagree	Neutral	S.disagree	35	Low
Disagree	Disagree	Neutral	Disagree	Neutral	Agree	Agree	Disagree	Disagree	Disagree	Disagree	Agree	Disagree	Agree	Neutral	41	Low
S.agree	Agree	Agree	Agree	Agree	Disagree	Agree	Agree	Agree	Neutral	Disagree	Neutral	Agree	Agree	Agree	56	med
Neutral	Disagree	Agree	Agree	Neutral	Agree	Agree	S.agree	Agree	Disagree	Disagree	Agree	Agree	Agree	Neutral	52	med
Neutral	Neutral	Agree	S.disagree	Agree	Agree	Disagree	Agree	Disagree	Disagree	Disagree	Neutral	Agree	Agree	Agree	50	med
Disagree	Disagree	Agree	S.disagree	Disagree	Agree	Agree	Agree	Agree	Disagree	Disagree	Agree	Neutral	Agree	Agree	49	med
S.agree	Agree	Agree	Agree	Agree	Disagree	Agree	Agree	Agree	Agree	Disagree	Agree	Agree	Agree	Agree	57	High
S.agree	Agree	Agree	Agree	Agree	Disagree	Agree	Agree	Agree	Agree	Disagree	Neutral	Agree	Agree	Agree	57	High
S.agree	Agree	Agree	Agree	Agree	Agree	Agree	Agree	Agree	Neutral	Disagree	Agree	Agree	Agree	Agree	58	High
Disagree	Disagree	Agree	Agree	Agree	Disagree	Agree	Agree	Disagree	Disagree	Disagree	Agree	Neutral	Agree	Agree	47	med
S.agree	Agree	Agree	Agree	Agree	Agree	Agree	Disagree	Agree	Neutral	Disagree	Agree	Disagree	Agree	Agree	54	med
Disagree	Disagree	Agree	Agree	Neutral	Disagree	Agree	Agree	Agree	Disagree	Disagree	Agree	Agree	Agree	Neutral	48	med
S.agree	Agree	Agree	Agree	Agree	Disagree	Agree	Agree	Agree	Agree	Disagree	Agree	Agree	Agree	Agree	57	High
Disagree	Disagree	Agree	Agree	Agree	Disagree	Agree	Disagree	Disagree	Disagree	Disagree	Agree	Disagree	Agree	Neutral	43	Low
S.agree	Agree	Agree	Agree	Agree	Agree	Agree	Agree	Agree	Neutral	Disagree	Neutral	Agree	Agree	Agree	58	High
Disagree	Disagree	Agree	Agree	Agree	Agree	Disagree	Agree	Agree	Disagree	Disagree	Neutral	Agree	Agree	Neutral	49	med
S.agree	Agree	Agree	Agree	Agree	Disagree	Agree	Agree	Agree	Agree	Disagree	Neutral	Agree	Agree	Agree	57	High
Disagree	Disagree	Agree	Agree	Agree	Agree	Disagree	Agree	Agree	Disagree	Disagree	Agree	Agree	Agree	Agree	50	med
S.agree	Agree	Agree	Agree	Agree	Disagree	Agree	Agree	Agree	Neutral	Disagree	Agree	Agree	S.agree	S.agree	58	High
S.agree	Agree	Agree	Agree	Agree	Disagree	Agree	Agree	Agree	Neutral	Disagree	S.Agree	S.agree	S.agree	S.agree	60	High
S.agree	Agree	Agree	Agree	S.disagree	Agree	Disagree	Agree	Agree	S.agree	S.agree	Agree	Agree	Agree	Agree	62	High
Disagree	Disagree	Agree	Agree	Agree	Disagree	Agree	Agree	Agree	Disagree	Disagree	Agree	Agree	Agree	Agree	50	med
S.agree	Agree	Agree	Agree	S.disagree	Disagree	Agree	Agree	Agree	Disagree	Disagree	Agree	Agree	Agree	Agree	55	med
S.agree	Agree	Agree	Agree	Agree	Agree	Agree	Disagree	Agree	Disagree	Disagree	Agree	Disagree	Agree	Agree	53	med
Disagree	Disagree	Agree	Agree	Agree	Disagree	Agree	Agree	Disagree	Disagree	Disagree	Agree	Agree	Agree	Agree	48	med
Disagree	Disagree	Agree	Agree	S.disagree	Disagree	Agree	Agree	Disagree	Disagree	Disagree	Agree	Agree	Agree	Neutral	47	med
Disagree	Disagree	Agree	Agree	Agree	Disagree	Agree	Agree	Disagree	Disagree	Neutral	Agree	Agree	Agree	Neutral	48	med
S.agree	Agree	Agree	S.agree	Agree	Disagree	Agree	Agree	Agree	Agree	Disagree	Agree	Agree	Agree	Agree	57	High
S.agree	Agree	Agree	Agree	S.disagree	Disagree	Agree	Agree	Agree	Disagree	Disagree	Agree	Agree	Agree	Agree	55	med
S.agree	Agree	Agree	S.agree	Agree	Disagree	Agree	Agree	Agree	Disagree	Disagree	S.disagree	Agree	Agree	Agree	55	med
S.agree	Agree	Agree	S.agree	S.disagree	Disagree	Agree	Agree	Agree	Disagree	Disagree	Agree	Agree	Agree	Agree	55	med
Disagree	Disagree	Agree	S.agree	Agree	Agree	Agree	Agree	Agree	Disagree	Disagree	Agree	Agree	Agree	Agree	52	med
S.agree	Agree	Agree	S.agree	Agree	Disagree	Agree	Disagree	Agree	Agree	Disagree	S.disagree	Agree	Agree	Agree	55	med
Disagree	Disagree	Agree	Agree	Agree	Agree	Agree	Agree	Agree	Disagree	Disagree	Agree	Agree	Agree	Agree	52	med
Disagree	Disagree	Agree	Agree	S.disagree	Disagree	Agree	Agree	Disagree	Disagree	Disagree	Agree	Agree	Agree	Agree	48	med
S.agree	Agree	Agree	S.agree	Agree	Disagree	Agree	Agree	Agree	Disagree	Disagree	S.disagree	Agree	Agree	Agree	55	med
Disagree	Disagree	Agree	Agree	Agree	Agree	Agree	Disagree	Agree	Disagree	Disagree	Agree	Agree	Agree	Agree	50	med
Disagree	Disagree	Agree	Agree	Agree	Agree	Agree	Agree	Disagree	Disagree	Disagree	Agree	Agree	Agree	Agree	50	med
Disagree	Disagree	Agree	Agree	Neutral	Agree	Agree	Disagree	Disagree	Disagree	Disagree	S.disagree	Disagree	Agree	Agree	45	med
Disagree	Disagree	Agree	Agree	Agree	Disagree	Agree	Disagree	Disagree	Disagree	Disagree	Agree	Disagree	Agree	Agree	44	Low
S.agree	Agree	Agree	Agree	Agree	Disagree	Agree	Disagree	Agree	Disagree	Disagree	Agree	Disagree	Agree	Agree	51	med
Disagree	Disagree	Agree	Agree	Disagree	Agree	Agree	Disagree	Disagree	Disagree	Disagree	S.disagree	Disagree	Agree	Agree	44	Low
Disagree	Disagree	Agree	Agree	Agree	Disagree	Agree	Disagree	Agree	Disagree	Disagree	Agree	Agree	Agree	Agree	48	med
Disagree	Disagree	Agree	Agree	Agree	Disagree	Agree	Disagree	Disagree	Disagree	Disagree	Agree	Disagree	Agree	Agree	44	Low
Disagree	Disagree	Agree	Agree	Agree	Disagree	Agree	Agree	Agree	Disagree	Disagree	Agree	Agree	Agree	Agree	50	med
Disagree	Disagree	Agree	Agree	Disagree	Disagree	S.agree	S.agree	Disagree	Disagree	S.disagree	Disagree	S.agree	S.agree	S.agree	48	med
Disagree	Disagree	Agree	Agree	Agree	Disagree	Agree	Agree	Agree	Disagree	Disagree	Agree	Agree	Agree	Agree	50	med
Disagree	Disagree	S.agree	Neutral	S.agree	Agree	S.agree	S.agree	S.agree	Disagree	S.disagree	Disagree	S.agree	S.agree	S.agree	56	med
S.agree	Agree	S.agree	Neutral	S.agree	S.disagree	S.agree	S.agree	S.agree	S.agree	S.disagree	Disagree	S.agree	S.agree	S.agree	61	High
S.disagree	S.agree	S.agree	Neutral	S.agree	S.disagree	S.disagree	S.disagree	S.agree	Disagree	S.disagree	Disagree	S.disagree	S.agree	S.agree	43	med
S.agree	Agree	Agree	Neutral	Neutral	Neutral	Agree	Neutral	Neutral	Neutral	S.disagree	Disagree	S.agree	Agree	Agree	51	med
Agree	S.disagree	Neutral	Disagree	Neutral	S.agree	S.disagree	S.disagree	S.disagree	Neutral	Disagree	Agree	S.disagree	Neutral	Neutral	37	Low
S.agree	Agree	Agree	Agree	Agree	Disagree	Neutral	Disagree	Neutral	Neutral	Disagree	Agree	Neutral	Agree	Agree	51	med
Neutral	Neutral	Agree	Neutral	S.agree	Neutral	Neutral	Neutral	Agree	Disagree	S.disagree	Disagree	Agree	S.agree	Neutral	48	med
Agree	Disagree	Neutral	Agree	Agree	Neutral	Disagree	Disagree	Neutral	Disagree	Disagree	Agree	Neutral	Neutral	Disagree	43	Low
Agree	S.disagree	Neutral	Agree	Agree	Neutral	Disagree	Disagree	Disagree	Disagree	Agree	Agree	Neutral	Neutral	Neutral	44	Low
Disagree	Disagree	Disagree	Agree	Neutral	Agree	Agree	S.disagree	Agree	Disagree	Disagree	Agree	S.disagree	S.disagree	Neutral	39	Low
Disagree	Agree	Agree	S.agree	Disagree	S.disagree	Agree	Disagree	Agree	Disagree	S.disagree	Disagree	Agree	Agree	Agree	44	Low
Neutral	Neutral	Agree	Agree	Agree	Disagree	Agree	S.disagree	Agree	Disagree	Disagree	Disagree	S.disagree	S.agree	S.agree	46	med
Agree	S.disagree	Agree	Agree	Neutral	Agree	Agree	Agree	S.disagree	S.disagree	Disagree	Agree	Disagree	Disagree	Disagree	42	Low
S.disagree	S.agree	S.agree	Neutral	S.agree	Disagree	S.agree	S.agree	S.agree	Agree	Neutral	Disagree	Agree	S.agree	S.agree	59	High
S.agree	Disagree	Agree	Agree	Agree	Disagree	Agree	Agree	Disagree	Disagree	S.agree	Agree	Disagree	Agree	Agree	52	med
S.agree	Neutral	Agree	Agree	Neutral	Agree	Neutral	Disagree	Disagree	Disagree	Disagree	Agree	Disagree	Agree	Neutral	47	med
Disagree	Disagree	Agree	S.disagree	Agree	Disagree	Disagree	Disagree	Agree	Disagree	Disagree	Agree	Disagree	Agree	Agree	44	Low
Agree	S.disagree	Agree	Agree	Disagree	Disagree	Agree	Agree	Agree	Disagree	Disagree	Agree	Disagree	Agree	Disagree	45	med
S.agree	Agree	Agree	S.disagree	Agree	Agree	Agree	Agree	Disagree	Disagree	Disagree	Agree	Neutral	Agree	Agree	54	med
Agree	S.disagree	Neutral	Agree	Agree	Agree	Neutral	S.disagree	Disagree	S.disagree	Disagree	Agree	S.disagree	Neutral	Neutral	40	Low
S.disagree	S.agree	Agree	Agree	S.agree	Neutral	Agree	Agree	Agree	Neutral	S.disagree	Disagree	Agree	Agree	S.agree	53	med
S.agree	Agree	Agree	Neutral	S.agree	Neutral	Agree	Neutral	Neutral	Disagree	S.disagree	Disagree	Agree	Agree	S.agree	52	med
S.disagree	S.agree	S.agree	Neutral	S.agree	Disagree	Agree	Agree	Agree	Disagree	S.disagree	Disagree	Agree	Agree	Agree	50	med
S.agree	Agree	Agree	Neutral	S.agree	Neutral	Agree	Agree	Agree	Disagree	S.disagree	Disagree	Agree	Agree	Agree	53	med
Agree	Disagree	Agree	Agree	Agree	Neutral	Neutral	S.disagree	Disagree	S.disagree	Disagree	Agree	S.disagree	Neutral	Neutral	41	Low
Agree	S.disagree	Agree	Agree	Agree	Neutral	Agree	Disagree	Disagree	S.disagree	Disagree	Agree	S.disagree	Neutral	Neutral	42	Low
S.agree	Agree	Agree	Agree	S.agree	Agree	Agree	Agree	Agree	Disagree	S.disagree	Disagree	Agree	Agree	Agree	55	med
S.agree	Agree	Agree	Agree	S.agree	Neutral	Agree	Neutral	Neutral	Disagree	S.disagree	Disagree	Agree	Agree	Agree	52	med
S.agree	Agree	Agree	Agree	S.agree	Neutral	Agree	Neutral	Neutral	Disagree	S.disagree	Disagree	Neutral	Agree	Agree	51	med
S.agree	Agree	Agree	Agree	S.agree	Disagree	Agree	Neutral	Agree	Neutral	S.disagree	Disagree	S.agree	S.agree	S.agree	56	med
Agree	S.disagree	Neutral	Disagree	Neutral	Neutral	Neutral	S.disagree	S.disagree	S.disagree	Disagree	Agree	S.disagree	Neutral	S.disagree	33	Low
S.agree	Agree	Agree	Neutral	S.agree	Neutral	Neutral	Neutral	Neutral	Disagree	Disagree	Agree	Agree	Agree	Agree	53	med
S.agree	Agree	Agree	Agree	Agree	Disagree	Agree	Neutral	Agree	Disagree	Disagree	Agree	Agree	Agree	Agree	54	med
Agree	S.disagree	Neutral	Agree	Neutral	Neutral	Disagree	S.disagree	Disagree	S.disagree	Disagree	Agree	S.disagree	Neutral	S.disagree	35	Low
Disagree	Disagree	Neutral	Disagree	Neutral	Agree	Agree	Disagree	Disagree	Disagree	Disagree	Agree	Disagree	Agree	Neutral	41	Low
S.agree	Agree	Agree	Agree	Agree	Disagree	Agree	Agree	Agree	Neutral	Disagree	Agree	Agree	Agree	Agree	56	med
Neutral	Disagree	Agree	Agree	Neutral	Agree	Agree	S.agree	Agree	Disagree	Disagree	Agree	Agree	Agree	Neutral	52	med
Neutral	Neutral	Agree	Agree	Agree	Agree	Disagree	Agree	Disagree	Disagree	Disagree	Agree	Agree	Agree	Agree	50	med
Disagree	Disagree	Agree	Agree	Disagree	Agree	Agree	Agree	Agree	Disagree	Disagree	Agree	Neutral	Agree	Agree	49	med
S.agree	Agree	Agree	Agree	Agree	Disagree	Agree	Agree	Agree	Agree	Disagree	Agree	Agree	Agree	Agree	57	High
S.agree	Agree	Agree	Agree	Agree	Disagree	Agree	Agree	Agree	Agree	Disagree	Agree	Agree	Agree	Agree	57	High
S.agree	Agree	Agree	Agree	Agree	Agree	Agree	Agree	Agree	Neutral	Disagree	Agree	Agree	Agree	Agree	58	High
Disagree	Disagree	Agree	Agree	Agree	Disagree	Agree	Agree	Disagree	Disagree	Disagree	Agree	Neutral	Agree	Agree	47	med
S.agree	Agree	Agree	Agree	Agree	Agree	Agree	Disagree	Agree	Neutral	Disagree	Agree	Disagree	Agree	Agree	54	med
Disagree	Disagree	Agree	S.agree	Neutral	Disagree	Agree	Agree	Agree	Disagree	Disagree	S.disagree	Agree	Agree	Neutral	48	med
S.agree	Agree	Agree	Agree	Agree	Disagree	Agree	Agree	Agree	Agree	Disagree	Agree	Agree	Agree	Agree	57	High
Disagree	Disagree	Agree	S.agree	Agree	Disagree	Agree	Disagree	Disagree	Disagree	Disagree	S.disagree	Disagree	Agree	Neutral	43	Low
S.agree	Agree	Agree	Agree	Agree	Agree	Agree	Agree	Agree	Neutral	Disagree	Agree	Agree	Agree	Agree	58	High
Disagree	Disagree	Agree	S.agree	Agree	Agree	Disagree	Agree	Agree	Disagree	Disagree	S.disagree	Agree	Agree	Neutral	49	med
S.agree	Agree	Agree	S.agree	Agree	Disagree	Agree	Agree	Agree	Agree	Disagree	S.disagree	Agree	Agree	Agree	57	High
Disagree	Disagree	Agree	S.agree	Agree	Agree	Disagree	Agree	Agree	Disagree	Disagree	Agree	Agree	Agree	Agree	50	med
S.agree	Agree	Agree	S.agree	Agree	Disagree	Agree	Agree	Agree	Neutral	Disagree	Agree	Agree	S.agree	S.agree	58	High
S.agree	Agree	Agree	S.agree	Agree	Disagree	Agree	Agree	Agree	Neutral	Disagree	S.Agree	S.agree	S.agree	S.agree	60	High
S.agree	Agree	Agree	Agree	Agree	Agree	Disagree	Agree	Agree	S.agree	S.agree	Agree	Agree	Agree	Agree	62	High
Disagree	Disagree	Agree	S.agree	Agree	Disagree	Agree	Agree	Agree	Disagree	Disagree	Agree	Agree	Agree	Agree	50	med
S.agree	Agree	Agree	Agree	Agree	Disagree	Agree	Agree	Agree	Disagree	Disagree	Agree	Agree	Agree	Agree	55	med
S.agree	Agree	Agree	Agree	Agree	Agree	Agree	Disagree	Agree	Disagree	Disagree	Agree	Disagree	Agree	Agree	53	med
Disagree	Disagree	Agree	Agree	Agree	Disagree	Agree	Agree	Disagree	Disagree	Disagree	Agree	Agree	Agree	Agree	48	med
Disagree	Disagree	Agree	Agree	Agree	Disagree	Agree	Agree	Disagree	Disagree	Disagree	Agree	Agree	Agree	Neutral	47	med
Disagree	Disagree	Agree	Agree	Agree	Disagree	Agree	Agree	Disagree	Disagree	Neutral	Agree	Agree	Agree	Neutral	48	med
S.agree	Agree	Agree	Agree	Agree	Disagree	Agree	Agree	Agree	Agree	Disagree	Agree	Agree	Agree	Agree	57	High
S.agree	Agree	Agree	Agree	Agree	Disagree	Agree	Agree	Agree	Disagree	Disagree	Agree	Agree	Agree	Agree	55	med
S.agree	Agree	Agree	S.disagree	Agree	Disagree	Agree	Agree	Agree	Disagree	Disagree	Neutral	Agree	Agree	Agree	55	med
S.agree	Agree	Agree	S.disagree	Agree	Disagree	Agree	Agree	Agree	Disagree	Disagree	Neutral	Agree	Agree	Agree	55	med
Disagree	Disagree	Agree	S.disagree	Agree	Agree	Agree	Agree	Agree	Disagree	Disagree	Neutral	Agree	Agree	Agree	52	med
S.agree	Agree	Agree	S.disagree	Agree	Disagree	Agree	Disagree	Agree	Agree	Disagree	Agree	Agree	Agree	Agree	55	med
Disagree	Disagree	Agree	Agree	Agree	Agree	Agree	Agree	Agree	Disagree	Disagree	Agree	Agree	Agree	Agree	52	med
Disagree	Disagree	Agree	Agree	Agree	Disagree	Agree	Agree	Disagree	Disagree	Disagree	Agree	Agree	Agree	Agree	48	med
S.agree	Agree	Agree	Agree	Agree	Disagree	Agree	Agree	Agree	Disagree	Disagree	S.disagree	Agree	Agree	Agree	55	med
Disagree	Disagree	Agree	S.agree	Agree	Agree	Agree	Disagree	Agree	Disagree	Disagree	S.disagree	Agree	Agree	Agree	50	med
Disagree	Disagree	Agree	S.agree	Agree	Agree	Agree	Agree	Disagree	Disagree	Disagree	Agree	Agree	Agree	Agree	50	med
Disagree	Disagree	Agree	Agree	Neutral	Agree	Agree	Disagree	Disagree	Disagree	Disagree	Agree	Disagree	Agree	Agree	45	med
Disagree	Disagree	Agree	S.agree	Agree	Disagree	Agree	Disagree	Disagree	Disagree	Disagree	Agree	Disagree	Agree	Agree	44	Low
S.agree	Agree	Agree	S.agree	Agree	Disagree	Agree	Disagree	Agree	Disagree	Disagree	Agree	Disagree	Agree	Agree	51	med
Disagree	Disagree	Agree	S.agree	Disagree	Agree	Agree	Disagree	Disagree	Disagree	Disagree	Agree	Disagree	Agree	Agree	44	Low
Disagree	Disagree	Agree	Agree	Agree	Disagree	Agree	Disagree	Agree	Disagree	Disagree	Agree	Agree	Agree	Agree	48	med
Disagree	Disagree	Agree	Agree	Agree	Disagree	Agree	Disagree	Disagree	Disagree	Disagree	Agree	Disagree	Agree	Agree	44	Low
Disagree	Disagree	Agree	S.agree	Agree	Disagree	Agree	Agree	Agree	Disagree	Disagree	Agree	Agree	Agree	Agree	50	med
Disagree	Disagree	Agree	Agree	Disagree	Disagree	S.agree	S.agree	Disagree	Disagree	S.disagree	Disagree	S.agree	S.agree	S.agree	48	med
Disagree	Disagree	Agree	S.agree	Agree	Disagree	Agree	Agree	Agree	Disagree	Disagree	Agree	Agree	Agree	Agree	50	med
Disagree	Disagree	S.agree	Neutral	S.agree	Agree	S.agree	S.agree	S.agree	Disagree	S.disagree	Disagree	S.agree	S.agree	S.agree	56	med
S.agree	Agree	S.agree	Neutral	S.agree	S.disagree	S.agree	S.agree	S.agree	S.agree	S.disagree	Disagree	S.agree	S.agree	S.agree	61	High
S.disagree	S.agree	S.agree	Neutral	S.agree	S.disagree	S.disagree	S.disagree	S.agree	Disagree	S.disagree	Disagree	S.disagree	S.agree	S.agree	43	med
S.agree	Agree	Agree	Neutral	Neutral	Neutral	Agree	Neutral	Neutral	Neutral	S.disagree	Disagree	S.agree	Agree	Agree	51	med
Agree	S.disagree	Neutral	Disagree	Neutral	S.agree	S.disagree	S.disagree	S.disagree	Neutral	Disagree	Agree	S.disagree	Neutral	Neutral	37	Low
S.agree	Agree	Agree	Agree	Agree	Disagree	Neutral	Disagree	Neutral	Neutral	Disagree	Agree	Neutral	Agree	Agree	51	med
Neutral	Neutral	Agree	Neutral	S.agree	Neutral	Neutral	Neutral	Agree	Disagree	S.disagree	Disagree	Agree	S.agree	Neutral	48	med
Agree	Disagree	Neutral	Agree	Agree	Neutral	Disagree	Disagree	Neutral	Disagree	Disagree	Agree	Neutral	Neutral	Disagree	43	Low
Agree	S.disagree	Neutral	Agree	Agree	Neutral	Disagree	Disagree	Disagree	Disagree	Agree	Agree	Neutral	Neutral	Neutral	44	Low
Disagree	Disagree	Disagree	Agree	Neutral	Agree	Agree	S.disagree	Agree	Disagree	Disagree	Agree	S.disagree	S.disagree	Neutral	39	Low
Disagree	Agree	Agree	Agree	Disagree	S.disagree	Agree	Disagree	Agree	Disagree	S.disagree	Disagree	Agree	Agree	Agree	44	Low
Neutral	Neutral	Agree	Agree	Agree	Disagree	Agree	S.disagree	Agree	Disagree	Disagree	Disagree	S.disagree	S.agree	S.agree	46	med
Agree	S.disagree	Agree	Agree	Neutral	Agree	Agree	Agree	S.disagree	S.disagree	Disagree	Agree	Disagree	Disagree	Disagree	42	Low
S.disagree	S.agree	S.agree	Neutral	S.agree	Disagree	S.agree	S.agree	S.agree	Agree	Neutral	Disagree	Agree	S.agree	S.agree	59	High
S.agree	Disagree	Agree	Agree	Agree	Disagree	Agree	Agree	Disagree	Disagree	S.agree	Agree	Disagree	Agree	Agree	52	med
S.agree	Neutral	Agree	Agree	Neutral	Agree	Neutral	Disagree	Disagree	Disagree	Disagree	Agree	Disagree	Agree	Neutral	47	med
Disagree	Disagree	Agree	Agree	Agree	Disagree	Disagree	Disagree	Agree	Disagree	Disagree	Agree	Disagree	Agree	Agree	44	Low
Agree	S.disagree	Agree	Agree	Disagree	Disagree	Agree	Agree	Agree	Disagree	Disagree	Agree	Disagree	Agree	Disagree	45	med
S.agree	Agree	Agree	Agree	Agree	Agree	Agree	Agree	Disagree	Disagree	Disagree	Agree	Neutral	Agree	Agree	54	med
Agree	S.disagree	Neutral	Agree	Agree	Agree	Neutral	S.disagree	Disagree	S.disagree	Disagree	Agree	S.disagree	Neutral	Neutral	40	Low
S.disagree	S.agree	Agree	Agree	S.agree	Neutral	Agree	Agree	Agree	Neutral	S.disagree	Disagree	Agree	Agree	S.agree	53	med
S.agree	Agree	Agree	Neutral	S.agree	Neutral	Agree	Neutral	Neutral	Disagree	S.disagree	Disagree	Agree	Agree	S.agree	52	med
S.disagree	S.agree	S.agree	Neutral	S.agree	Disagree	Agree	Agree	Agree	Disagree	S.disagree	Disagree	Agree	Agree	Agree	50	med
S.agree	Agree	Agree	Neutral	S.agree	Neutral	Agree	Agree	Agree	Disagree	S.disagree	Disagree	Agree	Agree	Agree	53	med
Agree	Disagree	Agree	Agree	Agree	Neutral	Neutral	S.disagree	Disagree	S.disagree	Disagree	Agree	S.disagree	Neutral	Neutral	41	Low
Agree	S.disagree	Agree	Agree	Agree	Neutral	Agree	Disagree	Disagree	S.disagree	Disagree	Agree	S.disagree	Neutral	Neutral	42	Low
S.agree	Agree	Agree	Agree	S.agree	Agree	Agree	Agree	Agree	Disagree	S.disagree	Disagree	Agree	Agree	Agree	55	med
S.agree	Agree	Agree	Agree	S.agree	Neutral	Agree	Neutral	Neutral	Disagree	S.disagree	Disagree	Agree	Agree	Agree	52	med
S.agree	Agree	Agree	Agree	S.agree	Neutral	Agree	Neutral	Neutral	Disagree	S.disagree	Disagree	Neutral	Agree	Agree	51	med
S.agree	Agree	Agree	Agree	S.agree	Disagree	Agree	Neutral	Agree	Neutral	S.disagree	Disagree	S.agree	S.agree	S.agree	56	med
Agree	S.disagree	Neutral	Disagree	Neutral	Neutral	Neutral	S.disagree	S.disagree	S.disagree	Disagree	Agree	S.disagree	Neutral	S.disagree	33	Low
S.agree	Agree	Agree	Neutral	S.agree	Neutral	Neutral	Neutral	Neutral	Disagree	Disagree	Agree	Agree	Agree	Agree	53	med
S.agree	Agree	Agree	Agree	Agree	Disagree	Agree	Neutral	Agree	Disagree	Disagree	Agree	Agree	Agree	Agree	54	med
Agree	S.disagree	Neutral	Agree	Neutral	Neutral	Disagree	S.disagree	Disagree	S.disagree	Disagree	Agree	S.disagree	Neutral	S.disagree	35	Low
Disagree	Disagree	Neutral	Disagree	Neutral	Agree	Agree	Disagree	Disagree	Disagree	Disagree	Agree	Disagree	Agree	Neutral	41	Low
S.agree	Agree	Agree	Agree	Agree	Disagree	Agree	Agree	Agree	Neutral	Disagree	Agree	Agree	Agree	Agree	56	med
Neutral	Disagree	Agree	Agree	Neutral	Agree	Agree	S.agree	Agree	Disagree	Disagree	Agree	Agree	Agree	Neutral	52	med
Neutral	Neutral	Agree	Agree	Agree	Agree	Disagree	Agree	Disagree	Disagree	Disagree	Agree	Agree	Agree	Agree	50	med
Disagree	Disagree	Agree	Agree	Disagree	Agree	Agree	Agree	Agree	Disagree	Disagree	Agree	Neutral	Agree	Agree	49	med
S.agree	Agree	Agree	Agree	Agree	Disagree	Agree	Agree	Agree	Agree	Disagree	Agree	Agree	Agree	Agree	57	High
S.agree	Agree	Agree	Agree	Agree	Disagree	Agree	Agree	Agree	Agree	Disagree	Agree	Agree	Agree	Agree	57	High
S.agree	Agree	Agree	Agree	Agree	Agree	Agree	Agree	Agree	Neutral	Disagree	Agree	Agree	Agree	Agree	58	High
Disagree	Disagree	Agree	Agree	Agree	Disagree	Agree	Agree	Disagree	Disagree	Disagree	Agree	Neutral	Agree	Agree	47	med
S.agree	Agree	Agree	Agree	Agree	Agree	Agree	Disagree	Agree	Neutral	Disagree	Agree	Disagree	Agree	Agree	54	med
Disagree	Disagree	Agree	Agree	Neutral	Disagree	Agree	Agree	Agree	Disagree	Disagree	Agree	Agree	Agree	Neutral	48	med
S.agree	Agree	Agree	Agree	Agree	Disagree	Agree	Agree	Agree	Agree	Disagree	Agree	Agree	Agree	Agree	57	High
Disagree	Disagree	Agree	Agree	Agree	Disagree	Agree	Disagree	Disagree	Disagree	Disagree	Agree	Disagree	Agree	Neutral	43	Low
S.agree	Agree	Agree	Agree	Agree	Agree	Agree	Agree	Agree	Neutral	Disagree	Agree	Agree	Agree	Agree	58	High
Disagree	Disagree	Agree	Agree	Agree	Agree	Disagree	Agree	Agree	Disagree	Disagree	Agree	Agree	Agree	Neutral	49	med
S.agree	Agree	Agree	Agree	Agree	Disagree	Agree	Agree	Agree	Agree	Disagree	Agree	Agree	Agree	Agree	57	High
Disagree	Disagree	Agree	Agree	Agree	Agree	Disagree	Agree	Agree	Disagree	Disagree	Agree	Agree	Agree	Agree	50	med
S.agree	Agree	Agree	S.disagree	Agree	Disagree	Agree	Agree	Agree	Neutral	Disagree	Agree	Agree	S.agree	S.agree	58	High
S.agree	Agree	Agree	S.disagree	Agree	Disagree	Agree	Agree	Agree	Neutral	Disagree	S.Agree	S.agree	S.agree	S.agree	60	High
S.agree	Agree	Agree	Agree	Agree	Agree	Disagree	Agree	Agree	S.agree	S.agree	Agree	Agree	Agree	Agree	62	High
Disagree	Disagree	Agree	S.disagree	Agree	Disagree	Agree	Agree	Agree	Disagree	Disagree	Agree	Agree	Agree	Agree	50	med
S.agree	Agree	Agree	Agree	Agree	Disagree	Agree	Agree	Agree	Disagree	Disagree	Agree	Agree	Agree	Agree	55	med
S.agree	Agree	Agree	Agree	Agree	Agree	Agree	Disagree	Agree	Disagree	Disagree	Agree	Disagree	Agree	Agree	53	med
Disagree	Disagree	Agree	Agree	Agree	Disagree	Agree	Agree	Disagree	Disagree	Disagree	Agree	Agree	Agree	Agree	48	med
Disagree	Disagree	Agree	Agree	Agree	Disagree	Agree	Agree	Disagree	Disagree	Disagree	Agree	Agree	Agree	Neutral	47	med
Disagree	Disagree	Agree	Agree	Agree	Disagree	Agree	Agree	Disagree	Disagree	Neutral	Agree	Agree	Agree	Neutral	48	med
S.agree	Agree	Agree	Agree	Agree	Disagree	Agree	Agree	Agree	Agree	Disagree	Agree	Agree	Agree	Agree	57	High
S.agree	Agree	Agree	Agree	Agree	Disagree	Agree	Agree	Agree	Disagree	Disagree	Agree	Agree	Agree	Agree	55	med
S.agree	Agree	Agree	Agree	Agree	Disagree	Agree	Agree	Agree	Disagree	Disagree	Agree	Agree	Agree	Agree	55	med
S.agree	Agree	Agree	Agree	Agree	Disagree	Agree	Agree	Agree	Disagree	Disagree	Agree	Agree	Agree	Agree	55	med
Disagree	Disagree	Agree	Agree	Agree	Agree	Agree	Agree	Agree	Disagree	Disagree	Agree	Agree	Agree	Agree	52	med
S.agree	Agree	Agree	Agree	Agree	Disagree	Agree	Disagree	Agree	Agree	Disagree	Agree	Agree	Agree	Agree	55	med
Disagree	Disagree	Agree	Agree	Agree	Agree	Agree	Agree	Agree	Disagree	Disagree	Agree	Agree	Agree	Agree	52	med
Disagree	Disagree	Agree	Agree	Agree	Disagree	Agree	Agree	Disagree	Disagree	Disagree	Agree	Agree	Agree	Agree	48	med
S.agree	Agree	Agree	Agree	Agree	Disagree	Agree	Agree	Agree	Disagree	Disagree	Agree	Agree	Agree	Agree	55	med
Disagree	Disagree	Agree	Agree	Agree	Agree	Agree	Disagree	Agree	Disagree	Disagree	Agree	Agree	Agree	Agree	50	med
Disagree	Disagree	Agree	Agree	Agree	Agree	Agree	Agree	Disagree	Disagree	Disagree	Agree	Agree	Agree	Agree	50	med
Disagree	Disagree	Agree	Agree	Neutral	Agree	Agree	Disagree	Disagree	Disagree	Disagree	Agree	Disagree	Agree	Agree	45	med
Disagree	Disagree	Agree	Agree	Agree	Disagree	Agree	Disagree	Disagree	Disagree	Disagree	Agree	Disagree	Agree	Agree	44	Low
S.agree	Agree	Agree	Agree	Agree	Disagree	Agree	Disagree	Agree	Disagree	Disagree	Agree	Disagree	Agree	Agree	51	med
Disagree	Disagree	Agree	Agree	Disagree	Agree	Agree	Disagree	Disagree	Disagree	Disagree	Agree	Disagree	Agree	Agree	44	Low
Disagree	Disagree	Agree	Agree	Agree	Disagree	Agree	Disagree	Agree	Disagree	Disagree	Agree	Agree	Agree	Agree	48	med

## Sheet: graph
			“Yes”	“No”
	1	Do you sometimes forget to take your medicine?	73	320
	2	Have you ever run out of your medicine?	87	306
	3	Do you sometimes take your medicine late?	208	185
	4	Do you sometimes decide not to take your medicine because someday you feel that your treatment do more harm than good?	14	379
	5	Do you think that you have too many pills to take?	139	254
	6	When you feel better, do you sometimes stop taking your Medicine?	38	355
			Good	Moderate	Poor
		Hypertensive literacy level	59	250	84
		Adherence level	121	182	90
			Achieved BP goal	Not achieved BP goal
		Targeted BP goal	158	253
					Achieved BP goal	158
					Not achieved BP goal	253

## Sheet: adherance 
Description of the medication adherence responses of hypertension patient at UoGCSH, Ethiopia, 2024 (N = 393)
A1	A2	A3	A4	A5	A6	A.score	A2. level	A3.level
No	No	No	No	No	No	0	adherent	high adherent
Yes	Yes	yes	Yes	No	Yes	5	non-adherent	poor adherent
No	No	No	No	No	No	0	adherent	high adherent
No	No	yes	No	No	No	1	adherent	medium adherent
No	No	No	No	No	No	0	adherent	high adherent
No	No	No	No	No	No	0	adherent	high adherent
No	Yes	yes	No	No	Yes	3	non-adherent	poor adherent
No	No	No	No	No	No	0	non-adherent	high adherent
No	No	yes	No	Yes	No	2	non-adherent	medium adherent
No	Yes	yes	No	Yes	No	3	non-adherent	poor adherent
No	No	yes	No	Yes	Yes	3	non-adherent	poor adherent
No	No	No	No	No	No	0	adherent	high adherent
No	No	yes	No	Yes	No	2	non-adherent	medium adherent
Yes	No	yes	No	No	No	2	non-adherent	medium adherent
Yes	No	yes	No	No	No	2	non-adherent	medium adherent
No	Yes	yes	No	Yes	No	3	non-adherent	high adherent
Yes	Yes	yes	No	No	Yes	4	non-adherent	high adherent
No	No	No	No	No	No	0	adherent	high adherent
No	No	No	No	No	No	0	adherent	high adherent
No	No	No	No	No	No	0	adherent	high adherent
No	No	No	No	No	No	0	adherent	high adherent
Yes	Yes	yes	No	No	Yes	4	non-adherent	poor adherent
Yes	Yes	yes	No	No	No	3	non-adherent	poor adherent
No	No	No	No	No	No	0	adherent	high adherent
No	No	No	No	No	No	0	adherent	high adherent
No	No	No	No	Yes	No	1	adherent	medium adherent
No	No	No	No	No	No	0	adherent	high adherent
No	Yes	yes	No	No	No	2	non-adherent	medium adherent
No	No	No	No	No	No	0	adherent	high adherent
No	No	No	No	No	No	0	adherent	high adherent
Yes	Yes	yes	No	No	Yes	4	non-adherent	poor adherent
No	No	No	No	No	No	1	adherent	high adherent
No	No	No	No	Yes	No	1	adherent	medium adherent
No	No	No	No	No	No	0	adherent	high adherent
No	No	yes	No	Yes	No	2	non-adherent	medium adherent
No	No	No	No	No	No	0	adherent	high adherent
No	No	yes	No	Yes	No	2	non-adherent	medium adherent
No	No	No	No	No	No	0	adherent	high adherent
No	Yes	No	No	No	No	1	adherent	medium adherent
No	Yes	yes	No	Yes	No	3	adherent	poor adherent
No	No	yes	No	Yes	No	2	non-adherent	medium adherent
No	Yes	yes	No	Yes	No	3	non-adherent	poor adherent
No	No	yes	No	No	No	1	adherent	medium adherent
Yes	No	yes	No	Yes	No	3	non-adherent	poor adherent
No	No	yes	No	Yes	No	2	non-adherent	medium adherent
No	No	yes	No	Yes	No	2	non-adherent	medium adherent
No	No	No	No	No	No	0	adherent	high adherent
No	No	yes	No	No	No	1	adherent	medium adherent
No	No	yes	No	No	No	1	adherent	medium adherent
No	No	No	No	No	No	0	adherent	high adherent
Yes	No	yes	No	Yes	No	3	non-adherent	poor adherent
No	No	No	No	Yes	No	1	adherent	medium adherent
No	No	yes	No	No	No	1	adherent	medium adherent
No	No	yes	No	No	No	1	adherent	medium adherent
No	No	yes	No	No	No	1	adherent	medium adherent
No	No	yes	No	No	No	1	adherent	medium adherent
No	No	yes	No	Yes	No	2	non-adherent	medium adherent
No	No	No	No	No	No	0	adherent	high adherent
Yes	No	yes	No	No	No	2	non-adherent	medium adherent
No	No	No	No	No	No	0	adherent	poor adherent
No	No	yes	No	No	No	1	adherent	medium adherent
No	Yes	No	No	No	No	1	adherent	medium adherent
Yes	Yes	No	No	Yes	No	3	non-adherent	poor adherent
Yes	No	yes	No	Yes	No	3	non-adherent	poor adherent
No	No	No	No	Yes	No	1	adherent	medium adherent
No	No	No	No	Yes	No	1	adherent	medium adherent
No	No	yes	No	Yes	No	2	non-adherent	medium adherent
No	No	yes	No	Yes	No	2	non-adherent	medium adherent
Yes	Yes	yes	No	No	No	3	non-adherent	poor adherent
No	No	yes	No	Yes	No	2	non-adherent	medium adherent
Yes	Yes	No	No	No	No	2	non-adherent	medium adherent
Yes	Yes	yes	Yes	Yes	Yes	6	non-adherent	poor adherent
No	Yes	No	No	No	No	1	adherent	medium adherent
No	No	yes	Yes	Yes	Yes	4	non-adherent	poor adherent
No	No	No	No	Yes	No	1	adherent	medium adherent
No	No	No	No	No	No	0	adherent	poor adherent
No	No	No	No	No	No	0	adherent	poor adherent
No	No	No	No	No	No	0	adherent	poor adherent
No	No	yes	No	Yes	Yes	3	non-adherent	poor adherent
No	No	yes	No	No	No	1	adherent	medium adherent
No	No	No	No	No	No	0	adherent	high adherent
Yes	Yes	yes	Yes	No	Yes	5	non-adherent	poor adherent
No	No	No	No	No	No	0	adherent	high adherent
No	No	yes	No	No	No	1	adherent	medium adherent
No	No	No	No	No	No	0	adherent	high adherent
No	No	No	No	No	No	0	adherent	high adherent
No	Yes	yes	No	No	Yes	3	non-adherent	poor adherent
No	No	No	No	No	No	0	non-adherent	high adherent
No	No	yes	No	Yes	No	2	non-adherent	medium adherent
No	Yes	yes	No	Yes	No	3	non-adherent	poor adherent
No	No	yes	No	Yes	No	2	non-adherent	medium adherent
No	No	No	No	No	No	0	adherent	high adherent
No	No	yes	No	Yes	No	2	non-adherent	medium adherent
Yes	No	yes	No	No	No	2	non-adherent	medium adherent
Yes	No	yes	No	No	No	2	non-adherent	medium adherent
No	Yes	yes	No	Yes	No	3	non-adherent	high adherent
Yes	Yes	yes	No	No	Yes	4	non-adherent	high adherent
No	No	No	No	No	No	0	adherent	high adherent
No	No	No	No	No	No	0	adherent	high adherent
No	No	No	No	No	No	0	adherent	high adherent
No	No	No	No	No	No	0	adherent	high adherent
Yes	Yes	yes	No	No	Yes	4	non-adherent	poor adherent
Yes	Yes	yes	No	No	No	3	non-adherent	poor adherent
No	No	No	No	No	No	0	adherent	high adherent
No	No	No	No	No	No	0	adherent	high adherent
No	No	No	No	Yes	No	1	adherent	medium adherent
No	No	No	No	No	No	0	adherent	high adherent
No	Yes	yes	No	No	No	2	non-adherent	medium adherent
No	No	No	No	No	No	0	adherent	high adherent
No	No	No	No	No	No	0	adherent	high adherent
Yes	Yes	yes	No	No	Yes	4	non-adherent	poor adherent
No	No	No	No	No	No	1	adherent	high adherent
No	No	No	No	Yes	No	1	adherent	medium adherent
No	No	No	No	No	No	0	adherent	high adherent
No	No	yes	No	Yes	No	2	non-adherent	medium adherent
No	No	No	No	No	No	0	adherent	high adherent
No	No	yes	No	Yes	No	2	non-adherent	medium adherent
No	No	No	No	No	No	0	adherent	high adherent
No	Yes	No	No	No	No	1	adherent	medium adherent
No	No	No	No	Yes	No	1	adherent	medium adherent
No	No	yes	No	Yes	No	2	non-adherent	medium adherent
No	Yes	yes	No	Yes	No	3	non-adherent	poor adherent
No	No	yes	No	No	No	1	adherent	medium adherent
Yes	No	yes	No	Yes	No	3	non-adherent	poor adherent
No	No	yes	No	Yes	No	2	non-adherent	medium adherent
No	No	yes	No	Yes	No	2	non-adherent	medium adherent
No	No	No	No	No	No	0	adherent	high adherent
No	No	yes	No	No	No	1	adherent	medium adherent
No	No	yes	No	No	No	1	adherent	medium adherent
No	No	No	No	No	No	0	adherent	high adherent
No	No	yes	No	Yes	No	2	non-adherent	medium adherent
No	No	No	No	Yes	No	1	adherent	medium adherent
No	No	yes	No	No	No	1	adherent	medium adherent
No	No	yes	No	No	No	1	adherent	medium adherent
No	No	yes	No	No	No	1	adherent	medium adherent
No	No	yes	No	No	No	1	adherent	medium adherent
No	No	yes	No	Yes	No	2	non-adherent	medium adherent
No	No	No	No	No	No	0	adherent	high adherent
Yes	No	yes	No	No	No	2	non-adherent	medium adherent
No	No	No	No	No	No	0	adherent	poor adherent
No	No	yes	No	No	No	1	adherent	medium adherent
No	Yes	No	No	No	No	1	adherent	medium adherent
Yes	Yes	No	No	Yes	No	3	non-adherent	poor adherent
Yes	No	yes	No	Yes	No	3	non-adherent	poor adherent
No	No	No	No	Yes	No	1	adherent	medium adherent
No	No	No	No	Yes	No	1	adherent	medium adherent
No	No	yes	No	Yes	No	2	non-adherent	medium adherent
No	No	yes	No	Yes	No	2	non-adherent	medium adherent
Yes	Yes	yes	No	No	No	3	non-adherent	poor adherent
No	No	yes	No	Yes	No	2	non-adherent	medium adherent
Yes	Yes	No	No	No	No	2	non-adherent	medium adherent
Yes	Yes	yes	Yes	Yes	Yes	6	non-adherent	poor adherent
No	Yes	No	No	No	No	1	adherent	medium adherent
No	No	yes	Yes	Yes	Yes	4	non-adherent	poor adherent
No	No	No	No	Yes	No	1	adherent	medium adherent
No	No	No	No	No	No	0	adherent	poor adherent
No	No	No	No	No	No	0	adherent	poor adherent
No	No	No	No	No	No	0	adherent	poor adherent
No	No	yes	No	No	No	1	adherent	medium adherent
No	No	yes	No	No	No	1	adherent	medium adherent
No	No	No	No	No	No	0	adherent	high adherent
Yes	Yes	yes	Yes	No	Yes	5	non-adherent	poor adherent
No	No	No	No	No	No	0	adherent	high adherent
No	No	yes	No	No	No	1	adherent	medium adherent
No	No	No	No	No	No	0	adherent	high adherent
No	No	No	No	No	No	0	adherent	high adherent
No	Yes	yes	No	No	Yes	3	non-adherent	poor adherent
No	No	No	No	No	No	0	non-adherent	high adherent
No	No	yes	No	Yes	No	2	non-adherent	medium adherent
No	Yes	yes	No	Yes	No	3	non-adherent	poor adherent
No	Yes	yes	No	Yes	No	3	non-adherent	poor adherent
No	No	No	No	No	No	0	adherent	high adherent
No	No	yes	No	Yes	No	2	non-adherent	medium adherent
Yes	No	yes	No	No	No	2	non-adherent	medium adherent
Yes	No	yes	No	No	No	2	non-adherent	medium adherent
No	Yes	yes	No	Yes	No	3	non-adherent	high adherent
Yes	Yes	yes	No	No	Yes	4	non-adherent	high adherent
No	No	No	No	No	No	0	adherent	high adherent
No	No	No	No	No	No	0	adherent	high adherent
No	No	No	No	No	No	0	adherent	high adherent
No	No	No	No	No	No	0	adherent	high adherent
Yes	Yes	yes	No	No	Yes	4	non-adherent	poor adherent
Yes	Yes	yes	No	No	No	3	non-adherent	poor adherent
No	No	No	No	No	No	0	adherent	high adherent
No	No	No	No	No	No	0	adherent	high adherent
No	No	No	No	Yes	No	1	adherent	medium adherent
No	No	No	No	No	No	0	adherent	high adherent
No	Yes	yes	No	No	No	2	non-adherent	medium adherent
No	No	No	No	No	No	0	adherent	high adherent
No	No	No	No	No	No	0	adherent	high adherent
Yes	Yes	yes	No	No	Yes	4	non-adherent	poor adherent
No	No	No	No	No	No	1	adherent	high adherent
No	No	No	No	Yes	No	1	adherent	medium adherent
No	No	No	No	No	No	0	adherent	high adherent
No	No	yes	No	Yes	No	2	non-adherent	medium adherent
No	No	No	No	No	No	0	adherent	high adherent
No	No	yes	No	Yes	No	2	non-adherent	medium adherent
No	No	No	No	No	No	0	adherent	high adherent
No	Yes	No	No	No	No	1	adherent	medium adherent
No	No	No	No	Yes	No	1	adherent	medium adherent
No	No	yes	No	Yes	No	2	non-adherent	medium adherent
No	Yes	yes	No	Yes	No	3	non-adherent	poor adherent
No	No	yes	No	No	No	1	adherent	medium adherent
Yes	No	yes	No	Yes	No	3	non-adherent	poor adherent
No	No	yes	No	Yes	No	3	non-adherent	poor adherent
No	No	yes	No	Yes	No	2	non-adherent	medium adherent
No	No	No	No	No	No	0	adherent	high adherent
No	No	yes	No	No	No	1	adherent	medium adherent
No	No	yes	No	No	No	1	adherent	medium adherent
No	No	No	No	No	No	0	adherent	high adherent
Yes	No	yes	No	Yes	No	2	non-adherent	poor adherent
No	No	No	No	Yes	No	1	adherent	medium adherent
No	No	yes	No	No	No	1	adherent	medium adherent
No	No	yes	No	No	No	1	adherent	medium adherent
No	No	yes	No	No	No	1	adherent	medium adherent
No	No	yes	No	No	No	1	adherent	medium adherent
No	No	yes	No	Yes	No	2	non-adherent	medium adherent
No	No	No	No	No	No	0	adherent	high adherent
Yes	No	yes	No	No	No	2	non-adherent	medium adherent
No	No	No	No	No	No	0	adherent	poor adherent
No	No	yes	No	No	No	1	adherent	medium adherent
No	Yes	No	No	No	No	1	adherent	medium adherent
Yes	Yes	No	No	Yes	No	3	non-adherent	poor adherent
Yes	No	yes	No	Yes	No	3	non-adherent	poor adherent
No	No	No	No	Yes	No	1	adherent	medium adherent
No	No	No	No	Yes	No	1	adherent	medium adherent
No	No	yes	No	Yes	No	2	non-adherent	medium adherent
No	No	yes	No	Yes	No	2	non-adherent	medium adherent
Yes	Yes	yes	No	No	No	3	non-adherent	poor adherent
No	No	yes	No	Yes	No	2	non-adherent	medium adherent
Yes	Yes	No	No	No	No	2	non-adherent	medium adherent
Yes	Yes	yes	Yes	Yes	Yes	6	non-adherent	poor adherent
No	Yes	No	No	No	No	1	adherent	medium adherent
No	No	yes	Yes	Yes	Yes	4	non-adherent	poor adherent
No	No	No	No	Yes	No	1	adherent	medium adherent
No	No	No	No	No	No	0	adherent	poor adherent
No	No	No	No	No	No	0	adherent	poor adherent
No	No	No	No	No	No	0	adherent	poor adherent
No	No	yes	No	No	No	1	adherent	medium adherent
No	No	yes	No	No	No	1	adherent	medium adherent
No	No	No	No	No	No	0	adherent	high adherent
Yes	Yes	yes	Yes	No	Yes	5	non-adherent	poor adherent
No	No	No	No	No	No	0	adherent	high adherent
No	No	yes	No	No	No	1	adherent	medium adherent
No	No	No	No	No	No	0	adherent	high adherent
No	No	No	No	No	No	0	adherent	high adherent
No	Yes	yes	No	No	Yes	3	non-adherent	poor adherent
No	No	No	No	No	No	0	non-adherent	high adherent
No	No	yes	No	Yes	No	2	non-adherent	medium adherent
No	Yes	yes	No	Yes	No	3	non-adherent	poor adherent
No	No	yes	No	Yes	Yes	3	non-adherent	poor adherent
No	No	No	No	No	No	0	adherent	high adherent
No	No	yes	No	Yes	No	2	non-adherent	medium adherent
Yes	No	yes	No	No	No	2	non-adherent	medium adherent
Yes	No	yes	No	No	No	2	non-adherent	medium adherent
No	Yes	yes	No	Yes	No	3	non-adherent	high adherent
Yes	Yes	yes	No	No	Yes	4	non-adherent	high adherent
No	No	No	No	No	No	0	adherent	high adherent
No	No	No	No	No	No	0	adherent	high adherent
No	No	No	No	No	No	0	adherent	high adherent
No	No	No	No	No	No	0	adherent	high adherent
Yes	Yes	yes	No	No	Yes	4	non-adherent	poor adherent
Yes	Yes	yes	No	No	No	3	non-adherent	poor adherent
No	No	No	No	No	No	0	adherent	high adherent
No	No	No	No	No	No	0	adherent	high adherent
No	No	No	No	Yes	No	1	adherent	medium adherent
No	No	No	No	No	No	0	adherent	high adherent
No	Yes	yes	No	No	No	2	non-adherent	medium adherent
No	No	No	No	No	No	0	adherent	high adherent
No	No	No	No	No	No	0	adherent	high adherent
Yes	Yes	yes	No	No	Yes	4	non-adherent	poor adherent
No	No	No	No	No	No	1	adherent	high adherent
No	No	No	No	Yes	No	1	adherent	medium adherent
No	No	No	No	No	No	0	adherent	high adherent
No	No	yes	No	Yes	No	2	non-adherent	medium adherent
No	No	No	No	No	No	0	adherent	high adherent
Yes	No	yes	No	Yes	No	2	non-adherent	high adherent
No	No	No	No	No	No	0	adherent	high adherent
No	Yes	No	No	No	No	1	adherent	medium adherent
No	No	No	No	Yes	No	1	adherent	medium adherent
No	No	yes	No	Yes	No	2	non-adherent	medium adherent
No	Yes	yes	No	Yes	No	3	non-adherent	poor adherent
No	No	yes	No	No	No	1	adherent	medium adherent
Yes	No	yes	No	Yes	No	3	non-adherent	poor adherent
No	No	yes	No	Yes	No	2	non-adherent	medium adherent
No	No	yes	No	Yes	No	2	non-adherent	medium adherent
No	No	No	No	No	No	0	adherent	high adherent
No	No	yes	No	No	No	1	adherent	medium adherent
No	No	yes	No	No	No	1	adherent	medium adherent
No	No	No	No	No	No	0	adherent	high adherent
No	No	yes	No	Yes	No	2	non-adherent	medium adherent
No	No	No	No	Yes	No	1	adherent	medium adherent
No	No	yes	No	No	No	1	adherent	medium adherent
No	No	yes	No	No	No	1	adherent	medium adherent
No	No	yes	No	No	No	1	adherent	medium adherent
No	No	yes	No	No	No	1	adherent	medium adherent
No	No	yes	No	Yes	No	2	non-adherent	medium adherent
No	No	No	No	No	No	0	adherent	high adherent
Yes	No	yes	No	No	No	2	non-adherent	medium adherent
No	No	No	No	No	No	0	adherent	poor adherent
No	No	yes	No	No	No	1	adherent	medium adherent
No	Yes	No	No	No	No	1	adherent	medium adherent
Yes	Yes	No	No	Yes	No	3	non-adherent	poor adherent
Yes	No	yes	No	Yes	No	3	non-adherent	poor adherent
No	No	No	No	Yes	No	1	adherent	medium adherent
No	No	No	No	Yes	No	1	adherent	medium adherent
No	No	yes	No	Yes	No	2	non-adherent	medium adherent
No	No	yes	No	Yes	No	2	non-adherent	medium adherent
Yes	Yes	yes	No	No	No	3	non-adherent	poor adherent
No	No	yes	No	Yes	No	2	non-adherent	medium adherent
Yes	Yes	No	No	No	No	2	non-adherent	medium adherent
Yes	Yes	yes	Yes	Yes	Yes	6	non-adherent	poor adherent
No	Yes	No	No	No	No	1	adherent	medium adherent
No	No	yes	Yes	Yes	Yes	4	non-adherent	poor adherent
No	No	No	No	Yes	No	1	adherent	medium adherent
No	No	No	No	No	No	0	adherent	poor adherent
No	No	No	No	No	No	0	adherent	poor adherent
No	No	No	No	No	No	0	adherent	poor adherent
No	No	yes	No	No	No	1	adherent	medium adherent
No	No	yes	No	No	No	1	adherent	medium adherent
No	No	No	No	No	No	0	adherent	high adherent
Yes	Yes	yes	Yes	No	Yes	5	non-adherent	poor adherent
No	No	No	No	No	No	0	adherent	high adherent
No	No	yes	No	No	No	1	adherent	medium adherent
No	No	No	No	No	No	0	adherent	high adherent
No	No	No	No	No	No	0	adherent	high adherent
No	Yes	yes	No	No	Yes	3	non-adherent	poor adherent
No	No	No	No	No	No	0	non-adherent	high adherent
No	No	yes	No	Yes	No	2	non-adherent	medium adherent
No	Yes	yes	No	Yes	No	3	non-adherent	poor adherent
No	No	yes	No	Yes	Yes	3	non-adherent	poor adherent
No	No	No	No	No	No	0	adherent	high adherent
No	No	yes	No	Yes	No	2	non-adherent	medium adherent
Yes	No	yes	No	No	No	2	non-adherent	medium adherent
Yes	No	yes	No	No	No	2	non-adherent	medium adherent
No	Yes	yes	No	Yes	No	3	non-adherent	high adherent
Yes	Yes	yes	No	No	Yes	4	non-adherent	high adherent
No	No	No	No	No	No	0	adherent	high adherent
No	No	No	No	No	No	0	adherent	high adherent
No	No	No	No	No	No	0	adherent	high adherent
No	No	No	No	No	No	0	adherent	high adherent
Yes	Yes	yes	No	No	Yes	4	non-adherent	poor adherent
Yes	Yes	yes	No	No	No	3	non-adherent	poor adherent
No	No	No	No	No	No	0	adherent	high adherent
No	No	No	No	No	No	0	adherent	high adherent
No	No	No	No	Yes	No	1	adherent	medium adherent
No	No	No	No	No	No	0	adherent	high adherent
No	Yes	yes	No	No	No	2	non-adherent	medium adherent
No	No	No	No	No	No	0	adherent	high adherent
No	No	No	No	No	No	0	adherent	high adherent
Yes	Yes	yes	No	No	Yes	4	non-adherent	poor adherent
No	No	No	No	No	No	1	adherent	high adherent
No	No	No	No	Yes	No	1	adherent	medium adherent
No	No	No	No	No	No	0	adherent	high adherent
No	No	yes	No	Yes	No	2	non-adherent	medium adherent
No	No	No	No	No	No	0	adherent	high adherent
No	No	yes	No	Yes	No	2	non-adherent	medium adherent
No	No	No	No	No	No	0	adherent	high adherent
No	Yes	No	No	No	No	1	adherent	medium adherent
No	No	No	No	Yes	No	1	adherent	medium adherent
No	No	yes	No	Yes	No	2	non-adherent	medium adherent
No	Yes	yes	No	Yes	No	3	non-adherent	poor adherent
No	No	yes	No	No	No	1	adherent	medium adherent
Yes	No	yes	No	Yes	No	3	non-adherent	poor adherent
No	No	yes	No	Yes	No	2	non-adherent	medium adherent
No	No	yes	No	Yes	No	2	non-adherent	medium adherent
No	No	No	No	No	No	0	adherent	high adherent
No	No	yes	No	No	No	1	adherent	medium adherent
No	No	yes	No	No	No	1	adherent	medium adherent
No	No	No	No	No	No	0	adherent	high adherent
No	No	yes	No	Yes	No	2	non-adherent	medium adherent
No	No	No	No	Yes	No	1	adherent	medium adherent
No	No	yes	No	No	No	1	adherent	medium adherent
No	No	yes	No	No	No	1	adherent	medium adherent
No	No	yes	No	No	No	1	adherent	medium adherent
No	No	yes	No	No	No	1	adherent	medium adherent
No	No	yes	No	Yes	No	2	non-adherent	medium adherent
No	No	No	No	No	No	0	adherent	high adherent
Yes	No	yes	No	No	No	2	non-adherent	medium adherent
No	No	No	No	No	No	0	adherent	poor adherent
No	No	yes	No	No	No	1	adherent	medium adherent
No	Yes	No	No	No	No	1	adherent	medium adherent
Yes	Yes	No	No	Yes	No	3	non-adherent	poor adherent
Yes	No	yes	No	Yes	No	3	non-adherent	poor adherent
No	No	No	No	Yes	No	1	adherent	medium adherent
No	No	No	No	Yes	No	1	adherent	medium adherent
No	No	yes	No	Yes	No	2	non-adherent	medium adherent
No	No	yes	No	Yes	No	2	non-adherent	medium adherent
Yes	Yes	yes	No	No	No	3	non-adherent	poor adherent
No	No	yes	No	Yes	No	2	non-adherent	medium adherent
Yes	Yes	No	No	No	No	2	non-adherent	medium adherent
Yes	Yes	yes	Yes	Yes	Yes	6	non-adherent	poor adherent
No	Yes	No	No	No	No	1	adherent	medium adherent
